# Supplementary material for: Physiological responses of Oxyrrhis marina to a diet of virally infected Emiliania huxleyi
Source: PeerJ. 2019 Apr 19;7:e6722. doi: 10.7717/peerj.6722 (PMC6476294; doi:10.7717/peerj.6722)
Supplement: Supplemental Information 2 [file peerj-07-6722-s002.xlsx]

## Sheet: Infection dynamics
Infection dynamics at different virus:host ratios_Figures 1 and S1
File ID	Sample ID	Hours post-innoculation	Virus:host	Dilution fold	Acquisition time (min)	Flow rate (ml min-1)	Events Gate 1 (High orange fluorescence)	Events Gate 2 (Very high orange fluorescence)	Events Gate 3 (Low orange fluorescence)
phyto_june30.001	Non-infected A	0	0	7.143	1	0.08855	12959	618	52
phyto_june30.002	Non-infected B	0	0	7.143	1	0.08855	14256	891	36
phyto_june30.003	Non-infected C	0	0	7.143	1	0.08855	12822	877	44
phyto_june30.019	Non-infected A	4	0	7.143	1	0.08991	14907	575	16
phyto_june30.020	Non-infected B	4	0	7.143	1	0.08991	14881	745	29
phyto_june30.021	Non-infected C	4	0	7.143	1	0.08991	14759	607	22
phyto_june30.034	Non-infected A	6	0	7.143	1	0.08991	13059	730	79
phyto_june30.035	Non-infected B	6	0	7.143	1	0.08991	13066	1131	71
phyto_june30.036	Non-infected C	6	0	7.143	1	0.08991	12183	1298	41
phyto_july1.001	Non-infected A	20	0	7.143	1	0.0858	12765	1196	45
phyto_july1.002	Non-infected B	20	0	7.143	1	0.0858	12508	861	69
phyto_july1.003	Non-infected C	20	0	7.143	1	0.0858	12303	747	67
phyto_june30.022	Infected 5:1 A	4	5	7.143	1	0.08991	13702	804	53
phyto_june30.023	Infected 5:1 B	4	5	7.143	1	0.08991	13524	570	40
phyto_june30.024	Infected 5:1 C	4	5	7.143	1	0.08991	14435	652	44
phyto_june30.037	Infected 5:1 A	6	5	7.143	0.983333	0.08991	11565	746	93
phyto_june30.038	Infected 5:1 B	6	5	7.143	0.983333	0.08991	13908	719	96
phyto_june30.039	Infected 5:1 C	6	5	7.143	1	0.08991	12118	872	92
phyto_july1.004	Infected 5:1 A	20	5	7.143	1	0.0858	10751	1015	884
phyto_july1.005	Infected 5:1 B	20	5	7.143	1	0.0858	10075	980	641
phyto_july1.006	Infected 5:1 C	20	5	7.143	1	0.0858	10937	936	770
phyto_june30.025	Infected 20:1 A	4	20	7.143	1	0.08991	12940	677	54
phyto_june30.026	Infected 20:1 B	4	20	7.143	1	0.08991	12714	571	113
phyto_june30.027	Infected 20:1 C	4	20	7.143	1	0.08991	14165	859	64
phyto_june30.040	Infected 20:1 A	6	20	7.143	0.983333	0.08991	9126	663	169
phyto_june30.041	Infected 20:1 B	6	20	7.143	1	0.08991	12234	1239	221
phyto_june30.042	Infected 20:1 C	6	20	7.143	1	0.08991	8661	1479	116
phyto_july1.007	Infected 20:1 A	20	20	7.143	1	0.0858	8108	1249	2419
phyto_july1.008	Infected 20:1 B	20	20	7.143	1	0.0858	7707	1145	2141
phyto_july1.009	Infected 20:1 C	20	20	7.143	1	0.0858	8469	1210	2398
phyto_june30.028	Infected 50:1 A	4	50	7.143	1	0.08991	12877	1184	113
phyto_june30.029	Infected 50:1 B	4	50	7.143	1	0.08991	13775	1213	107
phyto_june30.030	Infected 50:1 C	4	50	7.143	1	0.08991	14215	1377	105
phyto_june30.043	Infected 50:1 A	6	50	7.143	1	0.08991	10479	1027	594
phyto_june30.044	Infected 50:1 B	6	50	7.143	1	0.08991	12439	1153	1054
phyto_june30.045	Infected 50:1 C	6	50	7.143	1	0.08991	10470	1143	808
phyto_july1.010	Infected 50:1 A	20	50	7.143	1	0.0858	5448	1189	4768
phyto_july1.011	Infected 50:1 B	20	50	7.143	1	0.0858	5491	1365	4179
phyto_july1.012	Infected 50:1 C	20	50	7.143	1	0.0858	5735	1438	4139
phyto_june30.031	Infected 100:1 A	4	100	7.143	1	0.08991	12657	1493	105
phyto_june30.032	Infected 100:1 B	4	100	7.143	1	0.08991	13023	1620	332
phyto_june30.033	Infected 100:1 C	4	100	7.143	1	0.08991	11907	1672	112
phyto_june30.046	Infected 100:1 A	6	100	7.143	1	0.08991	10662	1361	2330
phyto_june30.047	Infected 100:1 B	6	100	7.143	0.983333	0.08991	9944	1461	2001
phyto_june30.048	Infected 100:1 C	6	100	7.143	1	0.08991	9209	1260	1893
phyto_july1.013	Infected 100:1 A	20	100	7.143	1	0.0858	4151	1728	5566
phyto_july1.014	Infected 100:1 B	20	100	7.143	1	0.0858	4156	1741	5707
phyto_july1.015	Infected 100:1 C	20	100	7.143	1	0.0858	4551	1815	5996

## Sheet: Experiment 1_FCM
Flow cytometry counts Experiment 1
File ID	Flow Rate (ml/min)	dilution fold	Sample ID	Culture replicate	Acquisition time (sec)	Acquisition time (min)	Aimed sampling time (hour post inoculation)	Virus inocultation time (start)	Actual sampling time (ran)	Actual time post inoculation (min)	O. marina gated events	E. huxleyi gated events
phyto_july17.001	0.0861	1	Oxy + inf	A	60	1	0	18:15:00	18:21:00	00:06:00	636	14871
phyto_july17.002	0.0861	1	Oxy + inf	B	60	1	0	18:15:00	18:21:00	00:06:00	551	13725
phyto_july17.003	0.0861	1	Oxy + inf	C	60	1	0	18:15:00	18:21:00	00:06:00	528	13634
phyto_july17.004	0.0861	1	Oxy + E hux	A	60	1	0	18:15:00	18:21:00	00:06:00	555	15695
phyto_july17.005	0.0861	1	Oxy + E hux	B	60	1	0	18:15:00	18:21:00	00:06:00	402	13902
phyto_july17.006	0.0861	1	Oxy + E hux	C	60	1	0	18:15:00	18:21:00	00:06:00	502	15644
phyto_july17.007	0.0861	1	Inf	A	60	1	0	18:15:00	18:21:00	00:06:00	20	14571
phyto_july17.008	0.0861	1	Inf	B	60	1	0	18:15:00	18:21:00	00:06:00	30	14049
phyto_july17.009	0.0861	1	Inf	C	60	1	0	18:15:00	18:21:00	00:06:00	25	14564
phyto_july17.010	0.0861	1	E hux	A	60	1	0	18:15:00	18:21:00	00:06:00	35	13914
phyto_july17.011	0.0861	1	E hux	B	60	1	0	18:15:00	18:21:00	00:06:00	39	15040
phyto_july17.012	0.0861	1	E hux	C	60	1	0	18:15:00	18:21:00	00:06:00	31	14065
phyto_july17.013	0.0861	1	Oxy + inf	A	60	1	0.5	18:15:00	18:54:00	00:39:00	468	8541
phyto_july17.014	0.0861	1	Oxy + inf	B	60	1	0.5	18:15:00	18:54:00	00:39:00	454	8346
phyto_july17.015	0.0861	1	Oxy + inf	C	60	1	0.5	18:15:00	18:54:00	00:39:00	492	8786
phyto_july17.016	0.0861	1	Oxy + E hux	A	60	1	0.5	18:15:00	18:54:00	00:39:00	374	9422
phyto_july17.017	0.0861	1	Oxy + E hux	B	60	1	0.5	18:15:00	18:54:00	00:39:00	426	9789
phyto_july17.018	0.0861	1	Oxy + E hux	C	60	1	0.5	18:15:00	18:54:00	00:39:00	389	9726
phyto_july17.019	0.0861	1	Inf	A	60	1	0.5	18:15:00	18:54:00	00:39:00	30	13373
phyto_july17.020	0.0861	1	Inf	B	60	1	0.5	18:15:00	18:54:00	00:39:00	27	13552
phyto_july17.021	0.0861	1	Inf	C	60	1	0.5	18:15:00	18:54:00	00:39:00	28	12494
phyto_july17.022	0.0861	1	E hux	A	60	1	0.5	18:15:00	18:54:00	00:39:00	34	14783
phyto_july17.023	0.0861	1	E hux	B	60	1	0.5	18:15:00	18:54:00	00:39:00	21	15214
phyto_july17.024	0.0861	1	E hux	C	60	1	0.5	18:15:00	18:54:00	00:39:00	36	14583
phyto_july17.025	0.0861	1	Oxy + inf	A	60	1	1	18:15:00	19:26:00	01:11:00	415	4157
phyto_july17.026	0.0861	1	Oxy + inf	B	60	1	1	18:15:00	19:26:00	01:11:00	465	4371
phyto_july17.027	0.0861	1	Oxy + inf	C	60	1	1	18:15:00	19:26:00	01:11:00	465	3930
phyto_july17.028	0.0861	1	Oxy + E hux	A	60	1	1	18:15:00	19:26:00	01:11:00	369	5551
phyto_july17.029	0.0861	1	Oxy + E hux	B	60	1	1	18:15:00	19:26:00	01:11:00	435	6228
phyto_july17.030	0.0861	1	Oxy + E hux	C	60	1	1	18:15:00	19:26:00	01:11:00	404	5615
phyto_july17.031	0.0861	1	Inf	A	60	1	1	18:15:00	19:26:00	01:11:00	27	13605
phyto_july17.032	0.0861	1	Inf	B	60	1	1	18:15:00	19:26:00	01:11:00	23	13020
phyto_july17.033	0.0861	1	Inf	C	60	1	1	18:15:00	19:26:00	01:11:00	30	13183
phyto_july17.034	0.0861	1	E hux	A	60	1	1	18:15:00	19:26:00	01:11:00	25	14129
phyto_july17.035	0.0861	1	E hux	B	60	1	1	18:15:00	19:26:00	01:11:00	28	14130
phyto_july17.036	0.0861	1	E hux	C	60	1	1	18:15:00	19:26:00	01:11:00	26	13669
phyto_july17.037	0.0861	1	Oxy + inf	A	60	1	1.5	18:15:00	20:07:00	01:52:00	453	2146
phyto_july17.038	0.0861	1	Oxy + inf	B	60	1	1.5	18:15:00	20:07:00	01:52:00	462	2172
phyto_july17.039	0.0861	1	Oxy + inf	C	60	1	1.5	18:15:00	20:07:00	01:52:00	462	1823
phyto_july17.040	0.0861	1	Oxy + E hux	A	60	1	1.5	18:15:00	20:07:00	01:52:00	517	3471
phyto_july17.041	0.0861	1	Oxy + E hux	B	60	1	1.5	18:15:00	20:07:00	01:52:00	459	3904
phyto_july17.042	0.0861	1	Oxy + E hux	C	60	1	1.5	18:15:00	20:07:00	01:52:00	487	3364
phyto_july17.043	0.0861	1	Inf	A	60	1	1.5	18:15:00	20:07:00	01:52:00	20	11787
phyto_july17.044	0.0861	1	Inf	B	60	1	1.5	18:15:00	20:07:00	01:52:00	23	12793
phyto_july17.045	0.0861	1	Inf	C	60	1	1.5	18:15:00	20:07:00	01:52:00	19	12811
phyto_july17.046	0.0861	1	E hux	A	60	1	1.5	18:15:00	20:07:00	01:52:00	17	14243
phyto_july17.047	0.0861	1	E hux	B	60	1	1.5	18:15:00	20:07:00	01:52:00	19	12947
phyto_july17.048	0.0861	1	E hux	C	60	1	1.5	18:15:00	20:07:00	01:52:00	19	13821
phyto_july17.049	0.0861	1	Oxy + inf	A	60	1	2	18:15:00	20:27:00	02:12:00	517	1542
phyto_july17.050	0.0861	1	Oxy + inf	B	60	1	2	18:15:00	20:27:00	02:12:00	505	1715
phyto_july17.051	0.0861	1	Oxy + inf	C	60	1	2	18:15:00	20:27:00	02:12:00	496	1281
phyto_july17.052	0.0861	1	Oxy + E hux	A	60	1	2	18:15:00	20:27:00	02:12:00	452	2995
phyto_july17.053	0.0861	1	Oxy + E hux	B	60	1	2	18:15:00	20:27:00	02:12:00	370	2957
phyto_july17.054	0.0861	1	Oxy + E hux	C	61	1.01667	2	18:15:00	20:27:00	02:12:00	398	2604
phyto_july17.055	0.0861	1	Inf	A	60	1	2	18:15:00	20:27:00	02:12:00	27	12334
phyto_july17.056	0.0861	1	Inf	B	60	1	2	18:15:00	20:27:00	02:12:00	24	12363
phyto_july17.057	0.0861	1	Inf	C	60	1	2	18:15:00	20:27:00	02:12:00	26	12199
phyto_july17.058	0.0861	1	E hux	A	60	1	2	18:15:00	20:27:00	02:12:00	14	13619
phyto_july17.059	0.0861	1	E hux	B	60	1	2	18:15:00	20:27:00	02:12:00	18	14258
phyto_july17.060	0.0861	1	E hux	C	60	1	2	18:15:00	20:27:00	02:12:00	23	13294
phyto_july17.061	0.0861	1	Oxy + inf	A	60	1	3	18:15:00	21:32:00	03:17:00	438	1370
phyto_july17.062	0.0861	1	Oxy + inf	B	60	1	3	18:15:00	21:32:00	03:17:00	632	1174
phyto_july17.063	0.0861	1	Oxy + inf	C	60	1	3	18:15:00	21:32:00	03:17:00	453	1117
phyto_july17.064	0.0861	1	Oxy + E hux	A	60	1	3	18:15:00	21:32:00	03:17:00	471	2495
phyto_july17.065	0.0861	1	Oxy + E hux	B	60	1	3	18:15:00	21:32:00	03:17:00	544	2927
phyto_july17.066	0.0861	1	Oxy + E hux	C	60	1	3	18:15:00	21:32:00	03:17:00	513	2578
phyto_july17.067	0.0861	1	Inf	A	60	1	3	18:15:00	21:32:00	03:17:00	20	12249
phyto_july17.068	0.0861	1	Inf	B	60	1	3	18:15:00	21:32:00	03:17:00	14	12177
phyto_july17.069	0.0861	1	Inf	C	60	1	3	18:15:00	21:32:00	03:17:00	12	11294
phyto_july17.070	0.0861	1	E hux	A	60	1	3	18:15:00	21:32:00	03:17:00	18	12666
phyto_july17.071	0.0861	1	E hux	B	60	1	3	18:15:00	21:32:00	03:17:00	19	13395
phyto_july17.072	0.0861	1	E hux	C	60	1	3	18:15:00	21:32:00	03:17:00	20	13275
phyto_july17.073	0.0861	1	Oxy + inf	A	60	1	4	18:15:00	22:28:00	04:13:00	538	1023
phyto_july17.074	0.0861	1	Oxy + inf	B	60	1	4	18:15:00	22:28:00	04:13:00	649	1107
phyto_july17.075	0.0861	1	Oxy + inf	C	60	1	4	18:15:00	22:28:00	04:13:00	495	988
phyto_july17.076	0.0861	1	Oxy + E hux	A	60	1	4	18:15:00	22:28:00	04:13:00	497	2766
phyto_july17.077	0.0861	1	Oxy + E hux	B	60	1	4	18:15:00	22:28:00	04:13:00	358	3279
phyto_july17.078	0.0861	1	Oxy + E hux	C	60	1	4	18:15:00	22:28:00	04:13:00	468	2576
phyto_july17.079	0.0861	1	Inf	A	60	1	4	18:15:00	22:28:00	04:13:00	26	11625
phyto_july17.080	0.0861	1	Inf	B	60	1	4	18:15:00	22:28:00	04:13:00	22	11393
phyto_july17.081	0.0861	1	Inf	C	60	1	4	18:15:00	22:28:00	04:13:00	25	11477
phyto_july17.082	0.0861	1	E hux	A	60	1	4	18:15:00	22:28:00	04:13:00	16	12197
phyto_july17.083	0.0861	1	E hux	B	60	1	4	18:15:00	22:28:00	04:13:00	19	11214
phyto_july17.084	0.0861	1	E hux	C	60	1	4	18:15:00	22:28:00	04:13:00	25	12469
phyto_july17.085	0.0861	1	Oxy + inf	A	60	1	5	18:15:00	23:27:00	05:12:00	509	1038
phyto_july17.086	0.0861	1	Oxy + inf	B	60	1	5	18:15:00	23:27:00	05:12:00	589	1081
phyto_july17.087	0.0861	1	Oxy + inf	C	60	1	5	18:15:00	23:27:00	05:12:00	493	1252
phyto_july17.088	0.0861	1	Oxy + E hux	A	60	1	5	18:15:00	23:27:00	05:12:00	372	2407
phyto_july17.089	0.0861	1	Oxy + E hux	B	60	1	5	18:15:00	23:27:00	05:12:00	480	2987
phyto_july17.090	0.0861	1	Oxy + E hux	C	60	1	5	18:15:00	23:27:00	05:12:00	463	2777
phyto_july17.091	0.0861	1	Inf	A	60	1	5	18:15:00	23:27:00	05:12:00	29	10573
phyto_july17.092	0.0861	1	Inf	B	59	0.983333	5	18:15:00	23:27:00	05:12:00	25	11065
phyto_july17.093	0.0861	1	Inf	C	59	0.983333	5	18:15:00	23:27:00	05:12:00	14	10946
phyto_july17.094	0.0861	1	E hux	A	60	1	5	18:15:00	23:27:00	05:12:00	7	12306
phyto_july17.095	0.0861	1	E hux	B	60	1	5	18:15:00	23:27:00	05:12:00	11	12239
phyto_july17.096	0.0861	1	E hux	C	60	1	5	18:15:00	23:27:00	05:12:00	10	12175
phyto_july17.097	0.0861	1	Oxy + inf	A	60	1	6	18:15:00	1900-01-01 00:11:00	05:56:00	658	1064
phyto_july17.098	0.0861	1	Oxy + inf	B	60	1	6	18:15:00	1900-01-01 00:11:00	05:56:00	622	1100
phyto_july17.099	0.0861	1	Oxy + inf	C	60	1	6	18:15:00	1900-01-01 00:11:00	05:56:00	643	894
phyto_july17.100	0.0861	1	Oxy + E hux	A	60	1	6	18:15:00	1900-01-01 00:11:00	05:56:00	536	3011
phyto_july17.101	0.0861	1	Oxy + E hux	B	60	1	6	18:15:00	1900-01-01 00:11:00	05:56:00	526	3039
phyto_july17.102	0.0861	1	Oxy + E hux	C	60	1	6	18:15:00	1900-01-01 00:11:00	05:56:00	545	2067
phyto_july17.103	0.0861	1	Inf	A	60	1	6	18:15:00	1900-01-01 00:11:00	05:56:00	44	10025
phyto_july17.104	0.0861	1	Inf	B	60	1	6	18:15:00	1900-01-01 00:11:00	05:56:00	36	10050
phyto_july17.105	0.0861	1	Inf	C	60	1	6	18:15:00	1900-01-01 00:11:00	05:56:00	35	10443
phyto_july17.106	0.0861	1	E hux	A	60	1	6	18:15:00	1900-01-01 00:11:00	05:56:00	31	11289
phyto_july17.107	0.0861	1	E hux	B	60	1	6	18:15:00	1900-01-01 00:11:00	05:56:00	29	10877
phyto_july17.108	0.0861	1	E hux	C	60	1	6	18:15:00	1900-01-01 00:11:00	05:56:00	41	11189
											NOTE: background events within the O. marina counting gate. No O. marina were present in this flasks.

## Sheet: Experiment 2_FCM
Flow cytometry counts_grazing flasks_Experiment 2															Flow counts and volumes added to maintain near constant prey:predator_Experiment 2
File ID	Sample ID	Culture replicate	Flow Rate (ml/min)	dilution fold	Acquisition time (sec)	Acquisition time (min)	Sampling time (day post inoculation)	O. marina gated events	E. huxleyi gated events	O. marina (cells ml-1)	E. huxleyi (cells ml-1)			Sample ID	Culture replicate	Sampling time (day post inoculation)	Volume in experimental flask (ml)	Total O. marina cells per flask at T0 and after each sampling	Total E. huxleyi cells per flask at T0 and after each sampling	Fresh E. huxleyi prey volume addition	Total E. huxleyi prey cells after fresh prey addition	O. marina (cells ml-1)	E. huxleyi (cells ml-1)
growth_july21.001	Oxy+E hux	A	0.08725	1	60	1	0	453	28647	5191.98	328332			Oxy+E hux	A	0	50	259599	1.64166e+07	NA	NA	5191.98	328332
growth_july21.002	Oxy+E hux	B	0.08725	1	60	1	0	451	29857	5169.05	342201			Oxy+E hux	B	0	50	258453	1.711e+07	NA	NA	5169.05	342201
growth_july21.003	Oxy+E hux	C	0.08725	1	60	1	0	452	30173	5180.52	345822			Oxy+E hux	C	0	50	259026	1.72911e+07	NA	NA	5180.52	345822
growth_july21.004	Oxy+Inf	A	0.08725	1	60	1	0	426	29096	4882.52	333479			Oxy+Inf	A	0	50	244126	1.66739e+07	NA	NA	4882.52	333479
growth_july21.005	Oxy+Inf	B	0.08725	1	60	1	0	363	28798	4160.46	330063			Oxy+Inf	B	0	50	208023	1.65032e+07	NA	NA	4160.46	330063
growth_july21.006	Oxy+Inf	C	0.08725	1	60	1	0	436	33004	4997.13	378269			Oxy+Inf	C	0	50	249857	1.89135e+07	NA	NA	4997.13	378269
growth_july22.001	Oxy+E hux	A	0.08748	1	60	1	1	572	5923	6538.64	67706.9			Oxy+E hux	A	1	44	287700	2.9791e+06	30	2.56186e+07	3887.84	346197
growth_july22.002	Oxy+E hux	B	0.08748	1	60	1	1	633	6334	7235.94	72405.1			Oxy+E hux	B	1	44	318381	3.18583e+06	30	2.58253e+07	4302.45	348990
growth_july22.003	Oxy+E hux	C	0.08748	1	60	1	1	665	5928	7601.74	67764.1			Oxy+E hux	C	1	44	334476	2.98162e+06	30	2.56211e+07	4519.95	346231
growth_july22.004	Oxy+Inf	A	0.08748	1	60	1	1	685	2134	7830.36	24394.1			Oxy+Inf	A	1	44	344536	1.07334e+06	39	2.94547e+07	4151.03	354876
growth_july22.005	Oxy+Inf	B	0.08748	1	60	1	1	711	1995	8127.57	22805.2			Oxy+Inf	B	1	44	357613	1.00343e+06	39	2.93848e+07	4308.59	354034
growth_july22.006	Oxy+Inf	C	0.08748	1	60	1	1	815	2576	9316.42	29446.7			Oxy+Inf	C	1	44	409922	1.29566e+06	39	2.96771e+07	4938.82	357555
growth_july23.001	Oxy+E hux	A	0.08687	1	59	0.983333	2	682	3574	7983.88	41839.3			Oxy+E hux	A	2	69	550887	2.88691e+06	43	4.49307e+07	4918.64	401167
growth_july23.002	Oxy+E hux	B	0.08687	1	60	1	2	573	3497	6596.06	40255.6			Oxy+E hux	B	2	69	455128	2.77763e+06	43	4.48215e+07	4063.65	400192
growth_july23.003	Oxy+E hux	C	0.08687	1	60	1	2	652	3825	7505.47	44031.3			Oxy+E hux	C	2	69	517877	3.03816e+06	43	4.5082e+07	4623.9	402518
growth_july23.004	Oxy+Inf	A	0.08687	1	60	1	2	590	894	6791.76	10291.2			Oxy+Inf	A	2	78	529757	802717	55	5.17792e+07	3983.14	389317
growth_july23.005	Oxy+Inf	B	0.08687	1	60	1	2	570	990	6561.53	11396.3			Oxy+Inf	B	2	78	511799	888914	55	5.18654e+07	3848.11	389965
growth_july23.006	Oxy+Inf	C	0.08687	1	60	1	2	580	990	6676.64	11396.3			Oxy+Inf	C	2	78	520778	888914	55	5.18654e+07	3915.63	389965
growth_july24.001	Oxy+E hux	A	0.08734	1	60	1	3	628	3398	7190.29	38905.4
growth_july24.002	Oxy+E hux	B	0.08734	1	60	1	3	632	3863	7236.09	44229.4						NOTE: Volume fluctuations included addition of fresh prey and removal of samples for analysis.
growth_july24.003	Oxy+E hux	C	0.08734	1	60	1	3	567	4272	6491.87	48912.3
growth_july24.004	Oxy+Inf	A	0.08734	1	60	1	3	664	704	7602.47	8060.45
growth_july24.005	Oxy+Inf	B	0.08734	1	60	1	3	658	723	7533.78	8277.99
growth_july24.006	Oxy+Inf	C	0.08734	1	60	1	3	742	806	8495.53	9228.3
Flow cytometry counts_non-grazing flasks_Experiment 2
File ID	Sample ID	Day culture was fed to O. marina	Flow Rate (ml/min)	dilution fold	Acquisition time (sec)	Acquisition time (min)	Sampling time (day post inoculation)		E. huxleyi gated events		E. huxleyi (cells ml-1)	Average E. huxleyi (cells ml-1)
phyto_july21.001	Ehux	0	0.08725	5	60	1	0		18656		1.06911e+06	1.07202e+06
phyto_july21.002	Ehux	0	0.08725	5	60	1	0		18987		1.08808e+06
phyto_july21.003	Ehux	0	0.08725	5	60	1	0		18477		1.05885e+06
phyto_july21.004	INF	0	0.08725	5	60	1	0		15802		905559	975129
phyto_july21.005	INF	0	0.08725	5	60	1	0		17245		988252
phyto_july21.006	INF	0	0.08725	5	60	1	0		18001		1.03158e+06
growth_july22.007	Ehux	1	0.08748	5	60	1	1		21737		1.2424e+06	1.22378e+06
growth_july22.008	Ehux	1	0.08748	5	60	1	1		22166		1.26692e+06
growth_july22.009	Ehux	1	0.08748	5	60	1	1		20331		1.16204e+06
growth_july22.010	INF	1	0.08748	5	60	1	1		7528		430270	435528
growth_july22.011	INF	1	0.08748	5	60	1	1		7563		432270
growth_july22.012	INF	1	0.08748	5	60	1	1		7769		444044
growth_july22.013	Ehux	0	0.08748	5	60	1	1		12761		729367	754649
growth_july22.014	Ehux	0	0.08748	5	60	1	1		13562		775149
growth_july22.015	Ehux	0	0.08748	5	60	1	1		13287		759431
growth_july22.016	INF	0	0.08748	5	60	1	1		12944		739826	727728
growth_july22.017	INF	0	0.08748	5	60	1	1		12778		730338
growth_july22.018	INF	0	0.08748	5	60	1	1		12475		713020
growth_july23.007	Ehux	2	0.08687	5	60	1	2		17222		991251	977764
growth_july23.008	Ehux	2	0.08687	5	60	1	2		17281		994647
growth_july23.009	Ehux	2	0.08687	5	60	1	2		16460		947393
growth_july23.010	INF	2	0.08687	5	60	1	2		16542		952112	926845
growth_july23.011	INF	2	0.08687	5	60	1	2		15721		904858
growth_july23.012	INF	2	0.08687	5	60	1	2		16046		923564
growth_july23.013	Ehux	1	0.08687	5	60	1	2		15714		904455	932215
growth_july23.014	Ehux	1	0.08687	5	60	1	2		16380		942788
growth_july23.015	Ehux	1	0.08687	5	59	0.983333	2		16220		949402
growth_july23.016	INF	1	0.08687	5	60	1	2		2316		133303	129043
growth_july23.017	INF	1	0.08687	5	60	1	2		2541		146253
growth_july23.018	INF	1	0.08687	5	60	1	2		1869		107575
growth_july24.007	Ehux	2	0.08734	5	60	1	3		19597		1.12188e+06	1.08833e+06
growth_july24.008	Ehux	2	0.08734	5	60	1	3		18364		1.05129e+06
growth_july24.009	Ehux	2	0.08734	5	60	1	3		19072		1.09183e+06
growth_july24.010	INF	2	0.08734	5	60	1	3		9121		522155	516983
growth_july24.011	INF	2	0.08734	5	60	1	3		9105		521239
growth_july24.012	INF	2	0.08734	5	60	1	3		8866		507557

## Sheet: Experiment 2_FA
Fatty acid analysis:
Raw data values of cmpound retention time, peak area and extract concentration
	OM_002				OM_003				OM_004				OM_005				OM_007				OM_008				OM_009				OM_010				OM_011				OM_012				OM_014				OM_015				OM_016
	TO OXY				TO OXY				TO INF OXY				TO INF OXY				T3 Oxy				T3 Oxy				T3 Oxy				T3 INF Oxy				T3 INF Oxy				T3 INF Oxy				T3 INF Ehux				T3 INF Ehux				T3 Ehux
Compound	Retention time	Peak Area	Concentration		Retention time	Peak Area	Concentration		Retention time	Peak Area	Concentration		Retention time	Peak Area	Concentration		Retention time	Peak Area	Concentration		Retention time	Peak Area	Concentration		Retention time	Peak Area	Concentration		Retention time	Peak Area	Concentration		Retention time	Peak Area	Concentration		Retention time	Peak Area	Concentration		Retention time	Peak Area	Concentration		Retention time	Peak Area	Concentration		Retention time
	(min)		(ug/ml)		(min)		(ug/ml)		(min)		(ug/ml)		(min)		(ug/ml)		(min)		(ug/ml)		(min)		(ug/ml)		(min)		(ug/ml)		(min)		(ug/ml)		(min)		(ug/ml)		(min)		(ug/ml)		(min)		(ug/ml)		(min)		(ug/ml)		(min)
C14:0	23.682	1867	0.0557375		0	0	0		23.683	1280	0.0339336		23.68	456	0.0137603		23.667	606	0.0177699		23.672	1228	0.0333442		23.678	1614	0.0469686		23.677	3041	0.0785872		23.674	3796	0.104849		23.672	553	0.01424		23.65	327	0.015128		23.667	321	0.0157465		23.688
C15:0	25.95	3772	0.105639		0	0	0		25.959	2098	0.0521768		25.954	1387	0.0392637		25.948	1492	0.0410423		25.953	1458	0.0371391		25.948	1547	0.0422323		25.953	3536	0.0857233		25.951	1899	0.0491703		25.94	1355	0.0327087		25.942	724	0.0314214		25.954	525	0.0241596		25.965
C16:1	27.63	745	0.539351		0	0	0		0	0	0		0	0	0		0	0	0		0	0	0		0	0	0		0	0	0		0	0	0		0	0	0		0	0	0		0	0	0		0
C16:0	28.11	184106	5.34211		28.105	64617	1.70108		28.108	143220	3.69033		28.108	134027	3.93095		28.106	81500	2.32279		28.105	78410	2.06936		28.106	117426	3.32131		28.101	121030	3.03997		28.095	37020	0.99359		28.1	66777	1.67087		28.102	41450	1.86381		28.104	40296	1.92124		28.107
C17:0	30.152	14554	0.434496		30.154	7078	0.191711		30.155	10896	0.28886		30.151	11051	0.333477		30.149	7675	0.225056		30.154	8112	0.220268		30.154	9440	0.274711		30.149	13435	0.347195		30.146	4633	0.127813		30.145	9549	0.245593		30.149	3989	0.184544		30.153	4657	0.228447		30.154
C18:2	31.53	4554	0.659384		31.525	1653	0.217146		31.514	600	0.077146		31.522	2399	0.351104		0	0	0		0	0	0		0	0	0		0	0	0		31.495	133	0.0179115		0	0	0		0	0	0		0	0	0		0
C18:1(n-9cis)	31.632	17136	1.62167		31.629	5123	0.439857		0	0	0		31.632	5364	0.513101		0	0	0		31.631	2574	0.221555		31.628	2068	0.190768		31.629	4292	0.351597		0	0	0		31.626	1677	0.136334		0	0	0		0	0	0		0
C18:1(n-9trans)	31.741	13921	0.757764		31.739	12768	0.63055		31.736	2419	0.116927		31.738	8404	0.462392		0	0	0		31.737	5275	0.261159		31.741	3630	0.192606		31.737	5713	0.26919		0	0	0		31.73	2520	0.118297		0	0	0		0	0	0		0
C18:0	32.115	204548	4.63489		32.11	94092	1.93433		32.116	269136	5.41543		32.114	201986	4.62622		32.112	204102	4.54255		32.111	169037	3.48374		32.111	195128	4.30987		32.111	285102	5.59212		32.106	106304	2.2258		32.11	249418	4.86868		32.104	87784	3.08242		32.11	150510	5.60384		32.111
C20:5 (n-3)	34.758	4227	0.241912		34.752	3754	0.194918		0	0	0		34.75	1193	0.0690122		0	0	0		34.76	839	0.0436723		0	0	0		34.741	1302	0.0645012		0	0	0		34.745	323	0.0159385		34.854	163	0.0144559		0	0	0		0
C20:2	35.221	1776	0.252109		35.217	778	0.100198		35.23	5310	0.669355		35.217	2062	0.295865		35.22	2776	0.387055		35.228	5341	0.689583		35.226	5883	0.814037		35.217	3249	0.399233		35.212	1296	0.1705		35.216	1142	0.140066		35.224	2215	0.487248		35.214	1319	0.307656		35.228
C20:0	35.776	9500	0.201395		35.774	3634	0.0698944		35.774	6437	0.121178		35.771	6797	0.145647		35.77	4276	0.0890369		35.772	4660	0.0898524		35.77	10245	0.211708		35.769	5783	0.106123		35.766	3281	0.0642638		35.769	4273	0.078026		35.766	2114	0.0694482		35.768	3271	0.113941		35.771
C22:6 (n-3)	38.254	27610	1.59908		38.25	24817	1.30403		38.257	1643	0.0845006		38.251	10701	0.626455		0	0	0		38.245	12665	0.667159		38.244	6796	0.383671		38.245	16733	0.838901		38.234	593	0.0317565		38.233	5460	0.272594		0	0	0		0	0	0		0
C22:1	39.293	3941	0.372958		39.285	1136	0.0975361		39.273	191	0.0160511		39.26	749	0.0716467		0	0	0		0	0	0		0	0	0		0	0	0		0	0	0		0	0	0		0	0	0		39.302	120	0.01866		0
C22:0	39.857	7762	0.167244		39.851	2144	0.0419116		39.839	4775	0.0913622		39.86	5074	0.110506		39.842	7557	0.159931		39.844	9780	0.191661		39.846	25103	0.527232		39.841	8819	0.164485		39.842	5610	0.111708		39.834	4585	0.0851149		39.85	832	0.0277799		39.854	780	0.0276151		39.851
C24:0	46.005	8966	0.193186		45.952	539	0.0105365		45.98	2741	0.0524447		45.992	5791	0.126122		45.991	622	0.0131636		45.974	3343	0.0655136		45.98	4288	0.0900598		45.975	1824	0.0340199		45.971	1451	0.0288927		45.985	878	0.016299		45.964	2987	0.0997339		45.981	900	0.0318636		45.986
[truncated: 8 more columns]

## Sheet: Experiment 3_FCM
Flow cytometry counts_grazing flasks_Experiment 3															Flow counts and volumes added to maintain near constant prey:predator_Experiment 3
File ID	Sample ID	Culture replicate	Flow Rate (ml/min)	dilution fold	Acquisition time (sec)	Acquisition time (min)	Sampling time (day post inoculation)	O. marina gated events	E. huxleyi gated events	O. marina (cells ml-1)	E. huxleyi (cells ml-1)				Sample ID	Culture replicate	Sampling time (day post inoculation)	Volume in experimental flask (ml)	Total O. marina cells per flask at T0 and after each sampling	Total E. huxleyi cells per flask at T0 and after each sampling	Fresh E. huxleyi prey volume addition	Total E. huxleyi prey cells added	Total Volume	O. marina (cells ml-1)	E. huxleyi (cells ml-1)
growth_july28.013	Oxy + E hux	A	0.08757	1	60	1	0	347	30051	3962.54	343165				Oxy+E hux	A	0	55	217940	1.88741e+07	0	0	55	3962.54	343165
growth_july28.014	Oxy + E hux	B	0.08757	1	60	1	0	359	28494	4099.58	325385				Oxy+E hux	B	0	55	225477	1.78962e+07	0	0	55	4099.58	325385
growth_july28.015	Oxy + E hux	C	0.08757	1	60	1	0	324	27070	3699.9	309124				Oxy+E hux	C	0	55	203494	1.70018e+07	0	0	55	3699.9	309124
growth_july28.016	Oxy + INF	A	0.08757	1	60	1	0	319	29517	3642.8	337067				Oxy+Inf	A	0	65	236782	2.19094e+07	0	0	65	3642.8	337067
growth_july28.017	Oxy + INF	B	0.08757	1	60	1	0	354	31536	4042.48	360123				Oxy+Inf	B	0	65	262761	2.3408e+07	0	0	65	4042.48	360123
growth_july28.018	Oxy + INF	C	0.08757	1	59	0.983333	0	315	29721	3658.09	345150				Oxy+Inf	C	0	65	237776	2.24347e+07	0	0	65	3658.09	345150
growth_july29.007	Oxy + E hux	A	0.0873	1	60	1	1	551	8566	6311.57	98121.4				Oxy+E hux	A	1	54	340825	5.29856e+06	20	1.179e+07	74	4605.74	230926
growth_july29.008	Oxy + E hux	B	0.0873	1	60	1	1	509	8159	5830.47	93459.3				Oxy+E hux	B	1	54	314845	5.0468e+06	20	1.179e+07	74	4254.67	227524
growth_july29.009	Oxy + E hux	C	0.0873	1	60	1	1	504	6713	5773.2	76895.8				Oxy+E hux	C	1	54	311753	4.15237e+06	20	1.179e+07	74	4212.87	215437
growth_july29.010	Oxy + INF	A	0.0873	1	60	1	1	626	2824	7170.68	32348.2				Oxy+Inf	A	1	64	458923	2.07029e+06	90	1.98827e+07	154	2980.02	142552
growth_july29.011	Oxy + INF	B	0.0873	1	60	1	1	564	2621	6460.48	30022.9				Oxy+Inf	B	1	64	413471	1.92147e+06	90	1.98827e+07	154	2684.88	141585
growth_july29.012	Oxy + INF	C	0.0873	1	60	1	1	592	2846	6781.21	32600.2				Oxy+Inf	C	1	64	433998	2.08641e+06	90	1.98827e+07	154	2818.17	142657
growth_july30.001	Oxy + E hux	A	0.08728	1	60	1	2	536	6152	6141.15	70485.8				Oxy+E hux	A	2	30	184235	2.11457e+06	25	6.50206e+06	55	3349.72	156666
growth_july30.002	Oxy + E hux	B	0.08728	1	60	1	2	435	5216	4983.96	59761.7				Oxy+E hux	B	2	30	149519	1.79285e+06	25	6.50206e+06	55	2718.52	150817
growth_july30.003	Oxy + E hux	C	0.08728	1	60	1	2	488	5721	5591.2	65547.7				Oxy+E hux	C	2	30	167736	1.96643e+06	25	6.50206e+06	55	3049.75	153973
growth_july30.004	Oxy + INF	A	0.08728	1	60	1	2	441	1522	5052.7	17438.1				Oxy+Inf	A	2	30	151581	523144	17	6.71618e+06	47	3225.13	154028
growth_july30.005	Oxy + INF	B	0.08728	1	60	1	2	392	1349	4491.29	15456				Oxy+Inf	B	2	30	134739	463680	17	6.71618e+06	47	2866.78	152763
growth_july30.006	Oxy + INF	C	0.08728	1	60	1	2	430	1453	4926.67	16647.6				Oxy+Inf	C	2	30	147800	499427	17	6.71618e+06	47	3144.68	153524
growth_july31.007	Oxy + E hux	A	0.08684	1	60	1	3	320	3333	3684.94	38380.9				Oxy+E hux	A	3	30	110548	1.15143e+06	10	3.36922e+06	40	2763.7	113016
growth_july31.008	Oxy + E hux	B	0.08684	1	60	1	3	297	3367	3420.08	38772.5				Oxy+E hux	B	3	30	102602	1.16317e+06	10	3.36922e+06	40	2565.06	113310
growth_july31.009	Oxy + E hux	C	0.08684	1	60	1	3	282	3473	3247.35	39993.1				Oxy+E hux	C	3	30	97420.5	1.19979e+06	10	3.36922e+06	40	2435.51	114225
growth_july31.010	Oxy + INF	A	0.08684	1	60	1	3	391	774	4502.53	8912.94				Oxy+Inf	A	3	30	135076	267388	20	3.38131e+06	50	2701.52	72974.1
growth_july31.011	Oxy + INF	B	0.08684	1	60	1	3	325	804	3742.51	9258.41				Oxy+Inf	B	3	30	112275	277752	20	3.38131e+06	50	2245.51	73181.3
growth_july31.012	Oxy + INF	C	0.08684	1	60	1	3	356	875	4099.49	10076				Oxy+Inf	C	3	30	122985	302280	20	3.38131e+06	50	2459.7	73671.9
growth_august1.007	Oxy + E hux	A	0.08824	1	60	1	4	362	3395	4102.45	38474.6				Oxy+E hux	A	4	40	164098	1.53898e+06	14	1.29761e+07	54	3038.85	268798
growth_august1.008	Oxy + E hux	B	0.08824	1	60	1	4	324	3393	3671.8	38451.9				Oxy+E hux	B	4	40	146872	1.53808e+06	14	1.29761e+07	54	2719.85	268782
growth_august1.009	Oxy + E hux	C	0.08824	1	60	1	4	299	3282	3388.49	37194				Oxy+E hux	C	4	40	135539	1.48776e+06	14	1.29761e+07	54	2509.99	267850
growth_august1.010	Oxy + INF	A	0.08824	1	60	1	4	344	1154	3898.46	13078				Oxy+Inf	A	4	40	155938	523119	18	1.47083e+07	58	2688.59	262611
growth_august1.011	Oxy + INF	B	0.08824	1	60	1	4	351	1024	3977.79	11604.7				Oxy+Inf	B	4	40	159112	464189	18	1.47083e+07	58	2743.3	261595
growth_august1.012	Oxy + INF	C	0.08824	1	60	1	4	314	1235	3558.48	13995.9				Oxy+Inf	C	4	40	142339	559837	18	1.47083e+07	58	2454.12	263244
growth_august2.007	Oxy + E hux	A	0.087	1	60	1	5	356	5133	4091.95	59000				Oxy+E hux	A	5	53	216874	3.127e+06	22	1.40644e+07	75	2891.65	229219
growth_august2.008	Oxy + E hux	B	0.087	1	60	1	5	358	4943	4114.94	56816.1				Oxy+E hux	B	5	53	218092	3.01125e+06	22	1.40644e+07	75	2907.89	227675
growth_august2.009	Oxy + E hux	C	0.087	1	60	1	5	338	6149	3885.06	70678.2				Oxy+E hux	C	5	53	205908	3.74594e+06	22	1.40644e+07	75	2745.44	237471
growth_august2.010	Oxy + INF	A	0.087	1	60	1	5	369	2524	4241.38	29011.5				Oxy+Inf	A	5	57	241759	1.65366e+06	29	1.64367e+07	86	2811.15	210353
growth_august2.011	Oxy + INF	B	0.087	1	60	1	5	339	2939	3896.55	33781.6				Oxy+Inf	B	5	57	222103	1.92555e+06	29	1.64367e+07	86	2582.6	213514
growth_august2.012	Oxy + INF	C	0.087	1	60	1	5	330	2856	3793.1	32827.6				Oxy+Inf	C	5	57	216207	1.87117e+06	29	1.64367e+07	86	2514.03	212882
growth_august3.007	Oxy + E hux	A	0.08792	1	60	1	6	321	4405	3651.05	50102.4				Oxy+E hux	A	6	75	273828	3.75768e+06	25	2.33081e+07	100	2738.28	270658
growth_august3.008	Oxy + E hux	B	0.08792	1	60	1	6	344	4564	3912.65	51910.8				Oxy+E hux	B	6	75	293449	3.89331e+06	25	2.33081e+07	100	2934.49	272014
growth_august3.009	Oxy + E hux	C	0.08792	1	60	1	6	299	4747	3400.82	53992.3				Oxy+E hux	C	6	75	255061	4.04942e+06	25	2.33081e+07	100	2550.61	273575
growth_august3.010	Oxy + INF	A	0.08792	1	60	1	6	358	2791	4071.88	31744.8				Oxy+Inf	A	6	86	350182	2.73005e+06	39	3.27174e+07	125	2801.46	283579
growth_august3.011	Oxy + INF	B	0.08792	1	60	1	6	365	3006	4151.5	34190.2				Oxy+Inf	B	6	86	357029	2.94035e+06	39	3.27174e+07	125	2856.23	285262
growth_august3.012	Oxy + INF	C	0.08792	1	60	1	6	357	2943	4060.51	33473.6				Oxy+Inf	C	6	86	349204	2.87873e+06	39	3.27174e+07	125	2793.63	284769
growth_august4.007	Oxy + E hux	A	0.0869	1	59	0.983333	7	399	4053	4669.31	47430.3
growth_august4.008	Oxy + E hux	B	0.0869	1	60	1	7	402	4257	4626.01	48987.3				NOTE: Volume fluctuations included addition of fresh prey and removal of samples for analysis.
growth_august4.009	Oxy + E hux	C	0.0869	1	60	1	7	356	3848	4096.66	44280.8
growth_august4.010	Oxy + INF	A	0.0869	1	60	1	7	432	2971	4971.23	34188.7
growth_august4.011	Oxy + INF	B	0.0869	1	60	1	7	453	3087	5212.89	35523.6
growth_august4.012	Oxy + INF	C	0.0869	1	60	1	7	400	3750	4602.99	43153
Flow cytometry counts_non-grazing flasks_Experiment 3
File ID	Sample ID	Day culture was fed to O. marina	Flow Rate (ml/min)	dilution fold	Acquisition time (sec)	Acquisition time (min)	Sampling time (day post inoculation)		E. huxleyi gated events		E. huxleyi (cells ml-1)	Average E. huxleyi (cells ml-1)
NA	NA	0	NA	NA	NA	NA	0		NA		NA	NA
NA	NA	0	NA	NA	NA	NA	0		NA		NA	NA
NA	NA	0	NA	NA	NA	NA	0		NA		NA	NA
NA	NA	0	NA	NA	NA	NA	0		NA		NA	NA
NA	NA	0	NA	NA	NA	NA	0		NA		NA	NA
NA	NA	0	NA	NA	NA	NA	0		NA		NA	NA
growth_july29.001	Ehux	1	0.0873	5	60	1	1		10068		576632	589500
growth_july29.002	Ehux	1	0.0873	5	60	1	1		10443		598110
growth_july29.003	Ehux	1	0.0873	5	60	1	1		10367		593757
growth_july29.004	INF	1	0.0873	5	59	0.983333	1		3996		232745	220919
growth_july29.005	INF	1	0.0873	5	60	1	1		3665		209908
growth_july29.006	INF	1	0.0873	5	60	1	1		3843		220103
phyto_july30.004	Ehux	2	0.08728	5	60	1	2		4477		256473	260082
phyto_july30.005	Ehux	2	0.08728	5	60	1	2		4428		253666
phyto_july30.006	Ehux	2	0.08728	5	60	1	2		4715		270108
phyto_july30.007	INF	2	0.08728	5	60	1	2		7207		412867	395070
phyto_july30.008	INF	2	0.08728	5	60	1	2		6890		394707
phyto_july30.009	INF	2	0.08728	5	60	1	2		6592		377635
growth_july31.001	Ehux	3	0.08684	5	60	1	3		6060		348918	336922
growth_july31.002	Ehux	3	0.08684	5	60	1	3		5552		319668
growth_july31.003	Ehux	3	0.08684	5	60	1	3		5943		342181
growth_july31.004	INF	3	0.08684	5	60	1	3		3035		174747	169066
growth_july31.005	INF	3	0.08684	5	60	1	3		2979		171522
growth_july31.006	INF	3	0.08684	5	60	1	3		2795		160928
growth_august1.001	Ehux	4	0.08824	5	60	1	4		15886		900159	926866
growth_august1.002	Ehux	4	0.08824	5	60	1	4		16457		932514
growth_august1.003	Ehux	4	0.08824	5	60	1	4		16729		947926
growth_august1.004	INF	4	0.08824	5	60	1	4		14476		820263	817128
growth_august1.005	INF	4	0.08824	5	60	1	4		14161		802414
growth_august1.006	INF	4	0.08824	5	60	1	4		14625		828706
growth_august2.001	Ehux	5	0.087	5	60	1	5		11124		639310	639291
growth_august2.002	Ehux	5	0.087	5	60	1	5		11132		639770
growth_august2.003	Ehux	5	0.087	5	60	1	5		11115		638793
growth_august2.004	INF	5	0.087	5	60	1	5		9814		564023	566782
growth_august2.005	INF	5	0.087	5	60	1	5		9747		560172
growth_august2.006	INF	5	0.087	5	60	1	5		10025		576149
growth_august3.001	Ehux	6	0.08792	5	60	1	6		16409		933178	932325
growth_august3.002	Ehux	6	0.08792	5	60	1	6		16153		918619
growth_august3.003	Ehux	6	0.08792	5	60	1	6		16620		945177
growth_august3.004	INF	6	0.08792	5	60	1	6		14638		832461	838907
growth_august3.005	INF	6	0.08792	5	60	1	6		14597		830130
growth_august3.006	INF	6	0.08792	5	60	1	6		15019		854129
NOTE: Control E. huxleyi cultures were not maintained during experiment 3. Average E. huxleyi growth rates (k) for infected and non-infected cultures were taken from experiment 2. These values were then used in the equations from Frost (1972)

## Sheet: Experiment 4_FCM
Flow cytometry counts_grazing flasks_Experiment 3																			Flow counts and volumes added to maintain near constant prey:predator_Experiment 4
File ID	Sample ID	Culture replicate	Flow Rate (ml/min)	dilution fold	Acquisition time (sec)	Acquisition time (min)	Sampling time (day post inoculation)	O. marina gated events	E. huxleyi gated events	O. marina (cells ml-1)	E. huxleyi (cells ml-1)							Sample ID	Culture replicate	Sampling time (day post inoculation)	Volume in experimental flask (ml)	Total O. marina cells per flask at T0 and after each sampling	Total E. huxleyi cells per flask at T0 and after each sampling	Fresh E. huxleyi prey volume addition	Total E. huxleyi prey cells added	Volume F/2 Media Added	Total Volume (ml)	O. marina (cells ml-1)	E. huxleyi (cells ml-1)
experiment4_28June2016.009	OXY	Stock A	0.08691	1	60	1	0	2957	0	34023.7	0							Oxy + Ehux	A	0	5.1	145452	0	25	1.45275e+07	0	30.1	4832.28	482642
experiment4_28June2016.010	OXY	Stock A	0.08691	1	60	1	0	2479	0	28523.8	0							Oxy + Ehux	B	0	5.1	145452	0	25	1.45275e+07	0	30.1	4832.28	482642
experiment4_28June2016.011	OXY	Stock A	0.08691	1	60	1	0	2000	0	23012.3	0							Oxy + Ehux	C	0	5.1	145452	0	25	1.45275e+07	0	30.1	4832.28	482642
experiment4_28June2016.009	OXY	Stock B	0.08691	1	60	1	0	2957	0	34023.7	0							Oxy + INF	A	0	4.8	136896	0	25	1.3794e+07	0	29.8	4593.81	462886
experiment4_28June2016.010	OXY	Stock B	0.08691	1	60	1	0	2479	0	28523.8	0							Oxy + INF	B	0	4.8	136896	0	25	1.3794e+07	0	29.8	4593.81	462886
experiment4_28June2016.011	OXY	Stock B	0.08691	1	60	1	0	2000	0	23012.3	0							Oxy + INF	C	0	4.8	136896	0	25	1.3794e+07	0	29.8	4593.81	462886
experiment4_29June2016.015	Oxy + Ehux	A	0.0847	1	60	1	1	345	15638	4073.2	184628							Oxy + Ehux	A	1	29.1	118530	5.37268e+06	9.5	4.96795e+06	0	38.6	3070.73	267892
experiment4_29June2016.016	Oxy + Ehux	B	0.0847	1	59	0.983333	1	229	13927	2749.48	167214							Oxy + Ehux	B	1	29.1	80010	4.86594e+06	9.5	4.96795e+06	0	38.6	2072.8	254764
experiment4_29June2016.017	Oxy + Ehux	C	0.0847	1	60	1	1	353	19803	4167.65	233802							Oxy + Ehux	C	1	29.1	121279	6.80363e+06	9.5	4.96795e+06	0	38.6	3141.93	304963
experiment4_29June2016.018	Oxy + INF	A	0.0847	1	60	1	1	514	5669	6068.48	66930.3							Oxy + INF	A	1	28.8	174772	1.92759e+06	32	1.64182e+07	0	60.8	2874.54	301739
experiment4_29June2016.019	Oxy + INF	B	0.0847	1	60	1	1	490	5706	5785.12	67367.2							Oxy + INF	B	1	28.8	166612	1.94017e+06	32	1.64182e+07	0	60.8	2740.32	301946
experiment4_29June2016.020	Oxy + INF	C	0.0847	1	60	1	1	616	5225	7272.73	61688.3							Oxy + INF	C	1	28.8	209455	1.77662e+06	32	1.64182e+07	0	60.8	3444.98	299256
experiment4_30June2016.015	Oxy + Ehux	A	0.0866	1	180	3	2	1210	67578	4657.43	260115							Oxy + Ehux	A	2	37.6	175119	9.78034e+06	14.2	7.68615e+06	0	51.8	3380.68	337191
experiment4_30June2016.016	Oxy + Ehux	B	0.0866	1	180	3	2	970	64868	3733.64	249684							Oxy + Ehux	B	2	37.6	140385	9.38813e+06	14.2	7.68615e+06	0	51.8	2710.13	329619
experiment4_30June2016.017	Oxy + Ehux	C	0.0866	1	180	3	2	1217	54199	4684.37	208618							Oxy + Ehux	C	2	37.6	176132	7.84404e+06	14.2	7.68615e+06	0	51.8	3400.24	299811
experiment4_30June2016.018	Oxy + INF	A	0.0866	1	180	3	2	1808	14285	6959.2	54984.6							Oxy + INF	A	2	15	104388	824769	22.5	1.23806e+07	0	37.5	2783.68	352144
experiment4_30June2016.019	Oxy + INF	B	0.0866	1	180	3	2	2164	11543	8329.48	44430.3							Oxy + INF	B	2	15	124942	666455	22.5	1.23806e+07	0	37.5	3331.79	347922
experiment4_30June2016.020	Oxy + INF	C	0.0866	1	179	2.98333	2	2320	12725	8979.83	49253.6							Oxy + INF	C	2	15	134698	738804	22.5	1.23806e+07	0	37.5	3591.93	349852
experiment4_1July2016.015	Oxy + Ehux	A	0.08762	1	180	3	3	2381	61634	9058.05	234475							Oxy + Ehux	A	3	25	226451	5.86187e+06	29.5	1.27106e+07	10	64.5	3510.87	287945
experiment4_1July2016.016	Oxy + Ehux	B	0.08762	1	180	3	3	2306	60997	8772.73	232051							Oxy + Ehux	B	3	25	219318	5.80128e+06	29.5	1.27106e+07	10	64.5	3400.28	287005
experiment4_1July2016.017	Oxy + Ehux	C	0.08762	1	180	3	3	2226	64948	8468.39	247082							Oxy + Ehux	C	3	25	211710	6.17705e+06	29.5	1.27106e+07	10	64.5	3282.32	292831
experiment4_1July2016.018	Oxy + INF	A	0.08762	1	180	3	3	2019	17971	7680.89	68367.2							Oxy + INF	A	3	15	115213	1.02551e+06	18	8.20254e+06	0	33	3491.32	279638
experiment4_1July2016.019	Oxy + INF	B	0.08762	1	180	3	3	1920	16219	7304.27	61702							Oxy + INF	B	3	15	109564	925531	18	8.20254e+06	0	33	3320.12	276608
experiment4_1July2016.020	Oxy + INF	C	0.08762	1	180	3	3	1764	16859	6710.8	64136.8							Oxy + INF	C	3	15	100662	962052	18	8.20254e+06	0	33	3050.36	277715
experiment4_2July2016.015	Oxy + Ehux	A	0.09073	1	180	3	4	1106	39360	4063.34	144605
experiment4_2July2016.016	Oxy + Ehux	B	0.09073	1	180	3	4	647	48009	2377.02	176380
experiment4_2July2016.017	Oxy + Ehux	C	0.09073	1	180	3	4	899	38825	3302.84	142639
experiment4_2July2016.018	Oxy + INF	A	0.09073	1	179	2.98333	4	1142	6635	4219.04	24512.5
experiment4_2July2016.019	Oxy + INF	B	0.09073	1	180	3	4	757	5521	2781.15	20283.6
experiment4_2July2016.020	Oxy + INF	C	0.09073	1	179	2.98333	4	935	7586	3454.29	28025.9
Flow cytometry counts_non-grazing flasks_Experiment 4
File ID	Sample ID	Day culture was fed to O. marina	Flow Rate (ml/min)	dilution fold	Acquisition time (sec)	Acquisition time (min)	Sampling time (day post inoculation)		E. huxleyi gated events		E. huxleyi (cells ml-1)	Average E. huxleyi (cells ml-1)		Dilution to attain similar E. huxleyi concentration	E. huxleyi (cells ml-1)	Average E. huxleyi (cells ml-1)
experiment4_28June2016.003	Ehux	0	0.08691	5	60	1	0		9936		571626	581101		0.83	474449	482314
experiment4_28June2016.004	Ehux	0	0.08691	5	60	1	0		10340		594868			0.83	493741
experiment4_28June2016.005	Ehux	0	0.08691	5	59	0.983333	0		9859		576809			0.83	478752
experiment4_28June2016.006	INF	0	0.08691	5	59	0.983333	0		9471		554109	551760		0.84	465452	463479
experiment4_28June2016.007	INF	0	0.08691	5	59	0.983333	0		9827		574937			0.84	482947
experiment4_28June2016.008	INF	0	0.08691	5	60	1	0		9147		526234			0.84	442037
experiment4_29June2016.003	Ehux	0	0.0847	5	59	0.983333	1		11131		668221	649940
experiment4_29June2016.004	Ehux	0	0.0847	5	59	0.983333	1		10754		645589
experiment4_29June2016.005	Ehux	0	0.0847	5	60	1	1		10774		636009
experiment4_29June2016.006	INF	0	0.0847	5	59	0.983333	1		5745		344886	371003
experiment4_29June2016.007	INF	0	0.0847	5	60	1	1		6331		373731
experiment4_29June2016.008	INF	0	0.0847	5	60	1	1		6681		394392
experiment4_29June2016.009	Ehux	1	0.0847	5	59	0.983333	1		9140		548696	522942		0.26	142661	135965
experiment4_29June2016.010	Ehux	1	0.0847	5	60	1	1		8898		525266			0.26	136569
experiment4_29June2016.011	Ehux	1	0.0847	5	60	1	1		8383		494864			0.26	128665
experiment4_29June2016.012	INF	1	0.0847	5	60	1	1		8818		520543	513067		0.53	275888	271926
experiment4_29June2016.013	INF	1	0.0847	5	60	1	1		8551		504782			0.53	267534
experiment4_29June2016.014	INF	1	0.0847	5	59	0.983333	1		8560		513877			0.53	272355
experiment4_30June2016.003	Ehux	1	0.0866	5	59	0.983333	2		5083		298450	282432
experiment4_30June2016.004	Ehux	1	0.0866	5	60	1	2		4431		255831
experiment4_30June2016.005	Ehux	1	0.0866	5	60	1	2		5075		293014
experiment4_30June2016.006	INF	1	0.0866	5	60	1	2		3043		175693	170591
experiment4_30June2016.007	INF	1	0.0866	5	60	1	2		2825		163106
experiment4_30June2016.008	INF	1	0.0866	5	59	0.983333	2		2946		172975
experiment4_30June2016.009	Ehux	2	0.0866	5	59	0.983333	2		9283		545054	541278		0.28	152615	151558
experiment4_30June2016.010	Ehux	2	0.0866	5	60	1	2		9296		536721			0.28	150282
experiment4_30June2016.011	Ehux	2	0.0866	5	59	0.983333	2		9232		542060			0.28	151777
experiment4_30June2016.012	INF	2	0.0866	5	60	1	2		9619		555370	550250		0.6	333222	330150
experiment4_30June2016.013	INF	2	0.0866	5	60	1	2		9561		552021			0.6	331212
experiment4_30June2016.014	INF	2	0.0866	5	60	1	2		9411		543360			0.6	326016
experiment4_1July2016.003	Ehux	2	0.08762	5	59	0.983333	3		7007		406629	373845
experiment4_1July2016.004	Ehux	2	0.08762	5	60	1	3		5931		338450
experiment4_1July2016.005	Ehux	2	0.08762	5	60	1	3		6597		376455
experiment4_1July2016.006	INF	2	0.08762	5	60	1	3		3791		216332	214690
experiment4_1July2016.007	INF	2	0.08762	5	59	0.983333	3		3758		218083
experiment4_1July2016.008	INF	2	0.08762	5	60	1	3		3674		209655
experiment4_1July2016.009	Ehux	3	0.08762	5	60	1	3		7295		416286	430867		0.47	195655	202507
experiment4_1July2016.010	Ehux	3	0.08762	5	59	0.983333	3		7819		453751			0.47	213263
experiment4_1July2016.011	Ehux	3	0.08762	5	60	1	3		7405		422563			0.47	198605
experiment4_1July2016.012	INF	3	0.08762	5	59	0.983333	3		8095		469767	455697		0.55	258372	250633
experiment4_1July2016.013	INF	3	0.08762	5	59	0.983333	3		8005		464545			0.55	255499
experiment4_1July2016.014	INF	3	0.08762	5	60	1	3		7584		432778			0.55	238028
experiment4_2July2016.003	Ehux	3	0.09073	5	60	1	4		6410		353246	326537
experiment4_2July2016.004	Ehux	3	0.09073	5	60	1	4		5158		284250
experiment4_2July2016.005	Ehux	3	0.09073	5	60	1	4		6208		342114
experiment4_2July2016.006	INF	3	0.09073	5	59	0.983333	4		3318		185949	187948
experiment4_2July2016.007	INF	3	0.09073	5	59	0.983333	4		3534		198055
experiment4_2July2016.008	INF	3	0.09073	5	59	0.983333	4		3209		179841

## Sheet: Experiment 4_CHN Ehux
Bigelow Analytical Services
Elemental Analyzer Data Report			5 ml technical replicates
			T0 NON	1.4x10^6
Customer:	Martinez/Goode		T0 INF	1.25x10^6
Project:	CHN		T24 NON	1.29x10^6
Sample Type:	25mm GF/F		T24 INF	1.2x10^6
Analysis:	CHN
Instrument Used:	Costech ECS 4010
# of Samples:	48
Date Completed:	2016-10-10
Analyst:	Craig Burnell
			Elemental Weights (µg)
Folder	Data File	Sample	Nitrogen	Carbon
Goode_10052016_1	Goode_1_D1	Infect Blank T0 1	1.73914	11.9804
Goode_10052016_1	Goode_1_D2	Infect Blank T0 2	1.80466	11.2598
Goode_10052016_1	Goode_1_D3	Infect Blank T0 3	1.83956	12.4626
Goode_10052016_1	Goode_1_D4	Infect Blank T0 4	1.89419	12.631
Goode_10052016_1	Goode_1_D5	Infect Blank T0 5	2.32294	11.7925
Goode_10052016_1	Goode_1_D6	Infect Blank T0 6	1.74381	12.2104
Goode_10052016_1	Goode_1_D7	Infect T0 1	11.6129	69.4166
Goode_10052016_1	Goode_1_D8	Infect T0 2	11.495	71.1354
Goode_10052016_1	Goode_1_E1	Infect T0 3	11.2176	68.9395
Goode_10052016_1	Goode_1_E2	Infect T0 4	11.6102	69.9143
Goode_10052016_1	Goode_1_E3	Infect T0 5	10.8634	70.343
Goode_10052016_1	Goode_1_E4	Infect T0 6	11.0447	70.1483
Goode_10052016_1	Goode_1_E5	Not Infect Blank T0 1	2.05055	11.2931
Goode_10052016_1	Goode_1_E6	Not Infect Blank T0 2	1.57205	11.0828
Goode_10052016_1	Goode_1_E7	Not Infect Blank T0 3	1.98114	9.93967
Goode_10052016_1	Goode_1_E8	Not Infect Blank T0 4	1.23189	11.7972
Goode_10052016_1	Goode_1_F1	Not Infect Blank T0 5	1.43202	10.5786
Goode_10052016_1	Goode_1_F2	Not Infect Blank T0 6	1.45662	11.6748
Goode_10052016_1	Goode_1_F3	Not Infect T0 1	12.4074	71.2062
Goode_10052016_1	Goode_1_F4	Not Infect T0 2	12.5808	68.7791
Goode_10052016_1	Goode_1_F5	Not Infect T0 3	12.0163	72.8576
Goode_10072016_1	Goode_2_D1	Not Infect T0 4	12.0922	87.2418
Goode_10072016_1	Goode_2_D2	Not Infect T0 5	12.0125	71.3456
Goode_10072016_1	Goode_2_D3	Not Infect T0 6	11.9161	70.4338
Goode_10072016_1	Goode_2_D4	Infect Blank T24 1	2.1018	14.9655
Goode_10072016_1	Goode_2_D5	Infect Blank T24 2	2.57426	16.4181
Goode_10072016_1	Goode_2_D6	Infect Blank T24 3	2.26495	16.2673
Goode_10072016_1	Goode_2_D7	Infect Blank T24 4	2.38312	18.4796
Goode_10072016_1	Goode_2_D8	Infect Blank T24 5	2.51407	17.3671
Goode_10072016_1	Goode_2_E1	Infect Blank T24 6	2.978	15.399
Goode_10072016_1	Goode_2_E2	Infect T24 1	13.7776	81.5804
Goode_10072016_1	Goode_2_E3	Infect T24 2	13.1048	80.9649
Goode_10072016_1	Goode_2_E4	Infect T24 3	12.954	82.2107
Goode_10072016_1	Goode_2_E5	Infect T24 4	14.9425	79.7768
Goode_10072016_1	Goode_2_E6	Infect T24 5	13.412	81.0066
Goode_10072016_1	Goode_2_E7	Infect T24 6	14.6467	84.1658
Goode_10072016_1	Goode_2_E8	Not Infect Blank T24 1	2.32376	10.9858
Goode_10072016_1	Goode_2_F1	Not Infect Blank T24 2	2.41103	12.2435
Goode_10072016_1	Goode_2_F2	Not Infect Blank T24 3	1.65533	13.5695
Goode_10072016_1	Goode_2_F3	Not Infect Blank T24 4	2.1111	13.6636
Goode_10072016_1	Goode_2_F4	Not Infect Blank T24 5	1.92194	12.4673
Goode_10072016_1	Goode_2_F5	Not Infect Blank T24 6	1.67956	12.4673
Goode_10072016_2	Goode_3_F1	Not Infect T24 1	15.5673	79.9134
Goode_10072016_2	Goode_3_F2	Not Infect T24 2	15.292	79.3904
Goode_10072016_2	Goode_3_F3	Not Infect T24 3	15.2631	82.6761
Goode_10072016_2	Goode_3_F4	Not Infect T24 4	16.3781	79.2767
Goode_10072016_2	Goode_3_F5	Not Infect T24 5	15.3899	79.7198
Goode_10072016_2	Goode_3_F6	Not Infect T24 6	15.0098	77.4949

## Sheet: Experiment 4_Oxy vol
Using Volume of a rotational ellipsoid for oxy volume: pi/6*L*W*H
Assuming that Oxy is as deep as it is wide: pi/6*L*W*W
Treatment	T	Control Length (mm)	Pixel Length	Width (Pixels)	Length (Pixels)	Width (mm)	Length (mm)
Oxy	0	0.05	1212.13	472.63	780.69	19.4958	32.2032
Oxy	0	0.05	1212.13	452.59	772.16	18.6692	31.8514
Oxy	0	0.05	1212.13	509.19	805.1	21.0039	33.2101
Oxy	0	0.05	1212.13	445.98	654.47	18.3965	26.9967
Oxy	0	0.05	1212.13	429.53	684.11	17.718	28.2193
Oxy	0	0.05	1212.13	443.55	742.93	18.2963	30.6456
Oxy	0	0.05	1212.13	465.73	675.85	19.2112	27.8786
Oxy	0	0.05	1212.13	461.53	663.43	19.038	27.3663
Oxy	0	0.05	1212.13	456.95	622.38	18.8491	25.673
Oxy	0	0.05	1212.13	483.03	678.66	19.9248	27.9945
Oxy + Ehux A	1	0.05	1206.1	450	640.96	18.6552	26.5716
Oxy + Ehux A	1	0.05	1206.1	486.15	720.02	20.1538	29.8491
Oxy + Ehux A	1	0.05	1206.1	438.37	724.61	18.173	30.0394
Oxy + Ehux A	1	0.05	1206.1	489.65	724.81	20.2989	30.0477
Oxy + Ehux A	1	0.05	1206.1	355.27	645.38	14.728	26.7548
Oxy + Ehux A	1	0.05	1206.1	314.36	612.94	13.0321	25.41
Oxy + Ehux A	1	0.05	1206.1	500.92	667.97	20.7661	27.6913
Oxy + Ehux A	1	0.05	1206.1	374.36	713.7	15.5194	29.5871
Oxy + Ehux A	1	0.05	1206.1	384.32	604.81	15.9323	25.073
Oxy + Ehux A	1	0.05	1206.1	480.94	666.43	19.9378	27.6275
Oxy + Ehux B	1	0.05	1206.1	450.64	697.65	18.6817	28.9217
Oxy + Ehux B	1	0.05	1206.1	451.76	642.42	18.7281	26.6321
Oxy + Ehux B	1	0.05	1206.1	398.45	650.8	16.5181	26.9795
Oxy + Ehux B	1	0.05	1206.1	534.94	734.31	22.1764	30.4415
Oxy + Ehux B	1	0.05	1206.1	470.34	754.81	19.4984	31.2914
Oxy + Ehux B	1	0.05	1206.1	462.35	762.59	19.1672	31.6139
Oxy + Ehux B	1	0.05	1206.1	444.36	684.42	18.4214	28.3733
Oxy + Ehux B	1	0.05	1206.1	503.18	731.63	20.8598	30.3304
Oxy + Ehux B	1	0.05	1206.1	497.17	582.87	20.6106	24.1634
Oxy + Ehux B	1	0.05	1206.1	480	708.23	19.8988	29.3603
Oxy + Ehux C	1	0.05	1206.1	377.81	594.03	15.6625	24.6261
Oxy + Ehux C	1	0.05	1206.1	566.04	795.45	23.4657	32.9761
Oxy + Ehux C	1	0.05	1206.1	478.87	645.24	19.852	26.749
Oxy + Ehux C	1	0.05	1206.1	419.53	550.07	17.392	22.8037
Oxy + Ehux C	1	0.05	1206.1	475.86	613.2	19.7272	25.4208
Oxy + Ehux C	1	0.05	1206.1	523.93	681.28	21.72	28.2431
Oxy + Ehux C	1	0.05	1206.1	434.99	644.55	18.0329	26.7204
Oxy + Ehux C	1	0.05	1206.1	426.72	770.18	17.6901	31.9285
Oxy + Ehux C	1	0.05	1206.1	498.58	736.8	20.6691	30.5447
Oxy + Ehux C	1	0.05	1206.1	489.58	714.08	20.296	29.6029
Oxy + INF A	1	0.05	1206.1	454.26	642.48	18.8318	26.6346
Oxy + INF A	1	0.05	1206.1	457.3	707.54	18.9578	29.3317
Oxy + INF A	1	0.05	1206.1	399.89	641.66	16.5778	26.6006
Oxy + INF A	1	0.05	1206.1	432	684.03	17.909	28.3571
Oxy + INF A	1	0.05	1206.1	415.56	653.42	17.2274	27.0881
Oxy + INF A	1	0.05	1206.1	419.14	606.8	17.3758	25.1555
Oxy + INF A	1	0.05	1206.1	523.93	777.25	21.72	32.2216
Oxy + INF A	1	0.05	1206.1	493.68	628.71	20.466	26.0638
Oxy + INF A	1	0.05	1206.1	406.05	632.05	16.8332	26.2022
Oxy + INF A	1	0.05	1206.1	465.88	646.72	19.3135	26.8104
Oxy + INF B	1	0.05	1206.1	451.12	611.71	18.7016	25.359
Oxy + INF B	1	0.05	1206.1	447.15	707.42	18.537	29.3268
Oxy + INF B	1	0.05	1206.1	488.99	662.72	20.2715	27.4737
Oxy + INF B	1	0.05	1206.1	391.15	607.28	16.2155	25.1754
Oxy + INF B	1	0.05	1206.1	440.46	633.53	18.2597	26.2636
Oxy + INF B	1	0.05	1206.1	453.31	715.39	18.7924	29.6572
Oxy + INF B	1	0.05	1206.1	390.88	527.59	16.2043	21.8717
Oxy + INF B	1	0.05	1206.1	381.6	598.86	15.8196	24.8263
Oxy + INF B	1	0.05	1206.1	440.09	565.53	18.2443	23.4446
Oxy + INF B	1	0.05	1206.1	408.04	507.03	16.9157	21.0194
Oxy + INF C	1	0.05	1206.1	360.05	559.08	14.9262	23.1772
Oxy + INF C	1	0.05	1206.1	392.76	554.73	16.2822	22.9968
Oxy + INF C	1	0.05	1206.1	445.98	523.79	18.4885	21.7142
Oxy + INF C	1	0.05	1206.1	456.95	535.11	18.9433	22.1835
Oxy + INF C	1	0.05	1206.1	462.16	696.23	19.1593	28.8629
Oxy + INF C	1	0.05	1206.1	452.83	714.08	18.7725	29.6029
Oxy + INF C	1	0.05	1206.1	445.98	614.38	18.4885	25.4697
Oxy + INF C	1	0.05	1206.1	478.2	703.64	19.8242	29.1701
Oxy + INF C	1	0.05	1206.1	455.37	672.54	18.8778	27.8808
Oxy + INF C	1	0.05	1206.1	458.4	965.48	19.0034	40.0249
Oxy + Ehux A	2	0.05	1224.06	366.2	531.26	14.9584	21.7007
Oxy + Ehux A	2	0.05	1224.06	372.44	618.26	15.2133	25.2545
Oxy + Ehux A	2	0.05	1224.06	445.5	718.52	18.1976	29.3499
Oxy + Ehux A	2	0.05	1224.06	455.76	692.6	18.6167	28.2911
Oxy + Ehux A	2	0.05	1224.06	424.82	657.95	17.3529	26.8757
Oxy + Ehux A	2	0.05	1224.06	414.74	691.9	16.9412	28.2625
Oxy + Ehux A	2	0.05	1224.06	415.09	445.98	16.9555	18.2172
Oxy + Ehux A	2	0.05	1224.06	390.05	552.13	15.9326	22.5532
Oxy + Ehux A	2	0.05	1224.06	524.79	820.31	21.4364	33.5078
Oxy + Ehux A	2	0.05	1224.06	347.22	686.86	14.1831	28.0566
Oxy + Ehux B	2	0.05	1224.06	438.66	688.43	17.9182	28.1208
Oxy + Ehux B	2	0.05	1224.06	379.95	552.68	15.5201	22.5757
Oxy + Ehux B	2	0.05	1224.06	455.57	525.57	18.609	21.4683
Oxy + Ehux B	2	0.05	1224.06	351.29	655.98	14.3494	26.7953
Oxy + Ehux B	2	0.05	1224.06	437.01	505.32	17.8508	20.6411
Oxy + Ehux B	2	0.05	1224.06	450	592.3	18.3815	24.1941
Oxy + Ehux B	2	0.05	1224.06	434.41	649.39	17.7446	26.5261
Oxy + Ehux B	2	0.05	1224.06	428.7	644.51	17.5114	26.3267
Oxy + Ehux B	2	0.05	1224.06	450.04	570.28	18.3831	23.2946
Oxy + Ehux B	2	0.05	1224.06	439.44	466	17.9501	19.035
Oxy + Ehux C	2	0.05	1224.06	449.8	695.3	18.3733	28.4014
Oxy + Ehux C	2	0.05	1224.06	466.19	649.36	19.0428	26.5248
Oxy + Ehux C	2	0.05	1224.06	438.66	730.52	17.9182	29.84
Oxy + Ehux C	2	0.05	1224.06	510.53	716.84	20.854	29.2812
Oxy + Ehux C	2	0.05	1224.06	462.04	602.63	18.8733	24.616
Oxy + Ehux C	2	0.05	1224.06	521	782.33	21.2816	31.9564
Oxy + Ehux C	2	0.05	1224.06	495.72	627.82	20.249	25.645
Oxy + Ehux C	2	0.05	1224.06	506.28	716.19	20.6804	29.2547
Oxy + Ehux C	2	0.05	1224.06	432.04	639.19	17.6478	26.1094
Oxy + Ehux C	2	0.05	1224.06	499.19	652.04	20.3907	26.6343
Oxy + INF A	2	0.05	1224.06	474.46	707.54	19.3806	28.9014
Oxy + INF A	2	0.05	1224.06	485.96	700.15	19.8503	28.5995
Oxy + INF A	2	0.05	1224.06	458.91	727.21	18.7454	29.7048
Oxy + INF A	2	0.05	1224.06	483.14	752.52	19.7351	30.7387
Oxy + INF A	2	0.05	1224.06	499.3	721.22	20.3952	29.4602
Oxy + INF A	2	0.05	1224.06	528.55	646.8	21.59	26.4203
Oxy + INF A	2	0.05	1224.06	470.46	719.82	19.2172	29.403
Oxy + INF A	2	0.05	1224.06	528.31	642.11	21.5802	26.2287
Oxy + INF A	2	0.05	1224.06	471.11	736.14	19.2437	30.0696
Oxy + INF A	2	0.05	1224.06	484.66	829.35	19.7972	33.877
Oxy + INF B	2	0.05	1224.06	491.05	602.54	20.0582	24.6124
Oxy + INF B	2	0.05	1224.06	504.71	759.37	20.6162	31.0185
Oxy + INF B	2	0.05	1224.06	435.2	863.02	17.7769	35.2524
Oxy + INF B	2	0.05	1224.06	440.01	552.52	17.9734	22.5692
Oxy + INF B	2	0.05	1224.06	423.67	662.12	17.3059	27.0461
Oxy + INF B	2	0.05	1224.06	542.69	793.45	22.1676	32.4106
Oxy + INF B	2	0.05	1224.06	399.66	613.44	16.3252	25.0576
Oxy + INF B	2	0.05	1224.06	501.89	724.21	20.501	29.5823
Oxy + INF B	2	0.05	1224.06	456.36	730.03	18.6412	29.82
Oxy + INF B	2	0.05	1224.06	464.95	759.63	18.9921	31.0291
Oxy + INF C	2	0.05	1224.06	494.26	717.85	20.1894	29.3225
Oxy + INF C	2	0.05	1224.06	642.04	672.03	26.2258	27.4509
Oxy + INF C	2	0.05	1224.06	500.92	684.13	20.4614	27.9451
Oxy + INF C	2	0.05	1224.06	480.94	679.38	19.6453	27.7511
Oxy + INF C	2	0.05	1224.06	530.18	787.46	21.6566	32.1659
Oxy + INF C	2	0.05	1224.06	543.73	763.35	22.2101	31.1811
Oxy + INF C	2	0.05	1224.06	529.53	695.22	21.6301	28.3981
Oxy + INF C	2	0.05	1224.06	491.93	714.6	20.0942	29.1897
Oxy + INF C	2	0.05	1224.06	485.96	640.65	19.8503	26.1691
Oxy + INF C	2	0.05	1224.06	519.2	770.48	21.2081	31.4723
Oxy + Ehux A	3	0.05	1230.01	520.1	763.7	21.1421	31.0445
Oxy + Ehux A	3	0.05	1230.01	444	588.28	18.0486	23.9136
Oxy + Ehux A	3	0.05	1230.01	462.04	602.99	18.782	24.5116
Oxy + Ehux A	3	0.05	1230.01	464.95	539.33	18.9003	21.9238
Oxy + Ehux A	3	0.05	1230.01	440.46	499.55	17.9047	20.3067
Oxy + Ehux A	3	0.05	1230.01	398.9	606.83	16.2153	24.6677
Oxy + Ehux A	3	0.05	1230.01	467.58	701.41	19.0072	28.5124
Oxy + Ehux A	3	0.05	1230.01	471.11	658.72	19.1507	26.777
Oxy + Ehux A	3	0.05	1230.01	462.16	681.89	18.7868	27.7189
Oxy + Ehux A	3	0.05	1230.01	444.16	622.27	18.0551	25.2953
Oxy + Ehux B	3	0.05	1230.01	435.4	649.03	17.699	26.3831
Oxy + Ehux B	3	0.05	1230.01	407.87	534	16.5799	21.7071
Oxy + Ehux B	3	0.05	1230.01	356.89	491.45	14.5076	19.9775
Oxy + Ehux B	3	0.05	1230.01	554.64	610.26	22.5462	24.8071
Oxy + Ehux B	3	0.05	1230.01	428.07	712.06	17.4011	28.9453
Oxy + Ehux B	3	0.05	1230.01	348.05	532.89	14.1483	21.662
Oxy + Ehux B	3	0.05	1230.01	416.12	590.96	16.9153	24.0226
Oxy + Ehux B	3	0.05	1230.01	414.7	679.51	16.8576	27.6221
Oxy + Ehux B	3	0.05	1230.01	442.52	663.81	17.9885	26.9839
Oxy + Ehux B	3	0.05	1230.01	494.26	579.64	20.0917	23.5624
Oxy + Ehux C	3	0.05	1230.01	450.44	700.67	18.3104	28.4823
Oxy + Ehux C	3	0.05	1230.01	364.37	713.77	14.8117	29.0148
Oxy + Ehux C	3	0.05	1230.01	457.93	587.66	18.6149	23.8884
Oxy + Ehux C	3	0.05	1230.01	441.23	604.6	17.936	24.577
Oxy + Ehux C	3	0.05	1230.01	416.56	528.03	16.9332	21.4645
Oxy + Ehux C	3	0.05	1230.01	370.11	618.73	15.045	25.1514
Oxy + Ehux C	3	0.05	1230.01	426.13	475.48	17.3222	19.3283
Oxy + Ehux C	3	0.05	1230.01	352.78	710.06	14.3405	28.864
Oxy + Ehux C	3	0.05	1230.01	481.27	718.85	19.5637	29.2213
Oxy + Ehux C	3	0.05	1230.01	433.08	678.88	17.6047	27.5965
Oxy + INF A	3	0.05	1230.01	373.01	530.35	15.1629	21.5588
Oxy + INF A	3	0.05	1230.01	372.44	588.12	15.1397	23.9071
Oxy + INF A	3	0.05	1230.01	409.5	691.67	16.6462	28.1164
Oxy + INF A	3	0.05	1230.01	416.25	590.93	16.9206	24.0213
Oxy + INF A	3	0.05	1230.01	516.31	650.77	20.988	26.4538
Oxy + INF A	3	0.05	1230.01	462.97	639.19	18.8198	25.9831
Oxy + INF A	3	0.05	1230.01	442.42	550.24	17.9844	22.3673
Oxy + INF A	3	0.05	1230.01	498.04	700.87	20.2454	28.4904
Oxy + INF A	3	0.05	1230.01	421.28	596.78	17.1251	24.2592
Oxy + INF A	3	0.05	1230.01	463.52	659.37	18.8421	26.8034
Oxy + INF B	3	0.05	1230.01	376.81	571.26	15.3174	23.2218
Oxy + INF B	3	0.05	1230.01	434.41	547.58	17.6588	22.2592
Oxy + INF B	3	0.05	1230.01	480.94	649.8	19.5502	26.4144
Oxy + INF B	3	0.05	1230.01	410.52	787.46	16.6877	32.0103
Oxy + INF B	3	0.05	1230.01	461.02	700.15	18.7405	28.4612
Oxy + INF B	3	0.05	1230.01	440.09	665.16	17.8897	27.0388
Oxy + INF B	3	0.05	1230.01	483.62	696.23	19.6592	28.3018
Oxy + INF B	3	0.05	1230.01	409.85	525.98	16.6604	21.3811
Oxy + INF B	3	0.05	1230.01	499.55	720.92	20.3067	29.3055
Oxy + INF B	3	0.05	1230.01	381.6	666.03	15.5121	27.0742
Oxy + INF C	3	0.05	1230.01	426.13	714	17.3222	29.0242
Oxy + INF C	3	0.05	1230.01	552.81	933.84	22.4718	37.9607
Oxy + INF C	3	0.05	1230.01	429.53	587.91	17.4604	23.8986
Oxy + INF C	3	0.05	1230.01	498.58	721.6	20.2673	29.3331
Oxy + INF C	3	0.05	1230.01	510	779.1	20.7315	31.6705
Oxy + INF C	3	0.05	1230.01	392.76	627.37	15.9657	25.5026
Oxy + INF C	3	0.05	1230.01	480	712.18	19.512	28.9502
Oxy + INF C	3	0.05	1230.01	449.32	695.3	18.2649	28.264
Oxy + INF C	3	0.05	1230.01	420.04	660.38	17.0747	26.8445
Oxy + INF C	3	0.05	1230.01	480.3	641.86	19.5242	26.0917

## Sheet: Experiment 5_FCM
Flow cytometry counts_grazing flasks_Experiment 5																Flow counts and volumes added to maintain near constant prey:predator_Experiment 5
File ID	Sample ID	Culture replicate	Flow Rate (ml/min)	dilution fold	Acquisition time (sec)	Acquisition time (min)	Sampling time (day post inoculation)	O. marina gated events	E. huxleyi gated events	O. marina (cells ml-1)	E. huxleyi (cells ml-1)				Sample ID	Culture replicate	Sampling time (day post inoculation)	Volume in experimental flask (ml)	Total O. marina cells per flask at T0 and after each sampling	Total E. huxleyi cells per flask at T0 and after each sampling	Fresh E. huxleyi prey volume addition	Total E. huxleyi prey cells added	Volume FSW Added	Total Volume (ml)	O. marina (cells ml-1)	E. huxleyi (cells ml-1)
Oxy.010	Oxy 1x	1	0.0845	1	161	2.68333	0	2251	0	9927.6	0				Oxy + Ehux	A	0	14	153481	0	14.5	1.50688e+07	1	29	5292.46	519615
Oxy.011	Oxy 1x	2	0.0845	1	180	3	0	2887	0	11388.6	0				Oxy + Ehux	B	0	14	153481	0	14.5	1.50688e+07	1	29	5292.46	519615
Oxy.012	Oxy 1x	3	0.0845	1	180	3	0	3300	0	13017.8	0				Oxy + Ehux	C	0	14	153481	0	14.5	1.50688e+07	1	29	5292.46	519615
Oxy.013	Oxy new 1x	1	0.0845	1	180	3	0	2800	0	11045.4	0				Oxy + INF	A	0	14	153481	0	15.5	1.52813e+07	0	29	5292.46	526943
Oxy.014	Oxy new 1x	2	0.0845	1	180	3	0	2411	0	9510.85	0				Oxy + INF	B	0	14	153481	0	15.5	1.52813e+07	0	29	5292.46	526943
Oxy.015	Oxy new 1x	3	0.0845	1	180	3	0	2760	0	10887.6	0				Oxy + INF	C	0	14	153481	0	15.5	1.52813e+07	0	29	5292.46	526943
Oxy.016	Oxy + Ehux	A	0.0876	1	180	3	1	1456	22851	5540.33	86952.1				Oxy + 0.4	A	0	14	153481	0	15.5	2.03353e+06	0	29	5292.46	70121.6
Oxy.017	Oxy + Ehux	B	0.0876	1	180	3	1	1331	23722	5064.69	90266.4				Oxy + 0.4	B	0	14	153481	0	15.5	2.03353e+06	0	29	5292.46	70121.6
Oxy.018	Oxy + Ehux	C	0.0876	1	179	2.98333	1	1317	21926	5039.41	83898.4				Oxy + 0.4	C	0	14	153481	0	15.5	2.03353e+06	0	29	5292.46	70121.6
Oxy.019	Oxy + INF	A	0.0876	1	180	3	1	2400	4241	9132.42	16137.7				Oxy + 0.2	A	0	14	153481	0	15.5	212470	0	29	5292.46	7326.56
Oxy.020	Oxy + INF	B	0.0876	1	180	3	1	2488	4413	9467.28	16792.2				Oxy + 0.2	B	0	14	153481	0	15.5	212470	0	29	5292.46	7326.56
Oxy.021	Oxy + INF	C	0.0876	1	181	3.01667	1	2487	5594	9411.19	21168.5				Oxy + 0.2	C	0	14	153481	0	15.5	212470	0	29	5292.46	7326.56
Oxy.022	Oxy + 0.4	A	0.0876	1	180	3	1	881	40	3352.36	152.207				Oxy + Ehux	A	1	20	110807	1.73904e+06	12	8.49266e+06	0	32	3462.71	319741
Oxy.023	Oxy + 0.4	B	0.0876	1	180	3	1	1729	562	6579.15	2138.51				Oxy + Ehux	B	1	20	101294	1.80533e+06	12	8.49266e+06	0	32	3165.43	321812
Oxy.024	Oxy + 0.4	C	0.0876	1	180	3	1	1983	603	7545.66	2294.52				Oxy + Ehux	C	1	20	100788	1.67797e+06	12	8.49266e+06	0	32	3149.63	317832
Oxy.025	Oxy + 0.2	A	0.0876	1	180	3	1	1447	14	5506.09	53.2725				Oxy + INF	A	1	5	45662.1	80688.7	9	4.50576e+06	0	14	3261.58	327604
Oxy.026	Oxy + 0.2	B	0.0876	1	180	3	1	1479	59	5627.85	224.505				Oxy + INF	B	1	5	47336.4	83961.2	9	4.50576e+06	0	14	3381.17	327837
Oxy.027	Oxy + 0.2	C	0.0876	1	180	3	1	1577	76	6000.76	289.193				Oxy + INF	C	1	5	47055.9	105843	9	4.50576e+06	0	14	3361.14	329400
Oxy.028	Oxy + Ehux	A	0.0899	1	180	3	2	1500	21805	5561.74	80849.1				Oxy + 0.4	A	1	5	16761.8	761.035	9	4333.06	0	14	1197.27	363.864
Oxy.029	Oxy + Ehux	B	0.0899	1	180	3	2	1750	23782	6488.69	88179.5				Oxy + 0.4	B	1	5	32895.7	10692.5	9	4333.06	0	14	2349.7	1073.26
Oxy.030	Oxy + Ehux	C	0.0899	1	180	3	2	1146	16667	4249.17	61798.3				Oxy + 0.4	C	1	5	37728.3	11472.6	9	4333.06	0	14	2694.88	1128.98
Oxy.031	Oxy + INF	A	0.0899	1	180	3	2	1231	841	4564.33	3118.28				Oxy + 0.2	A	1	5	27530.4	266.362	9	42746.1	0	14	1966.46	3072.32
Oxy.032	Oxy + INF	B	0.0899	1	180	3	2	1227	1174	4549.5	4352.98				Oxy + 0.2	B	1	5	28139.3	1122.53	9	42746.1	0	14	2009.95	3133.47
Oxy.033	Oxy + INF	C	0.0899	1	180	3	2	1350	942	5005.56	3492.77				Oxy + 0.2	C	1	5	30003.8	1445.97	9	42746.1	0	14	2143.13	3156.58
Oxy.034	Oxy + 0.4	A	0.0899	1	179	2.98333	2	763	10	2844.87	37.2854				Oxy + Ehux	A	2	31	172414	2.50632e+06	16	1.35448e+07	20	67	2573.34	239569
Oxy.035	Oxy + 0.4	B	0.0899	1	180	3	2	860	139	3188.73	515.387				Oxy + Ehux	B	2	31	201149	2.73356e+06	16	1.35448e+07	20	67	3002.23	242961
Oxy.036	Oxy + 0.4	C	0.0899	1	180	3	2	753	111	2791.99	411.568				Oxy + Ehux	C	2	31	131724	1.91575e+06	16	1.35448e+07	20	67	1966.03	230755
Oxy.037	Oxy + 0.2	A	0.0899	1	180	3	2	672	91	2491.66	337.412				Oxy + INF	A	2	13	59336.3	40537.6	11	6.77165e+06	0	24	2472.35	283841
Oxy.038	Oxy + 0.2	B	0.0899	1	180	3	2	755	103	2799.41	381.906				Oxy + INF	B	2	13	59143.5	56588.8	11	6.77165e+06	0	24	2464.31	284510
Oxy.039	Oxy + 0.2	C	0.0899	1	180	3	2	596	97	2209.86	359.659				Oxy + INF	C	2	13	65072.3	45406	11	6.77165e+06	0	24	2711.35	284044
Oxy.040	Oxy + Ehux	A	0.0889	1	180	3	3	921	22779	3453.32	85410.6				Oxy + 0.4	A	2	13	36983.4	484.71	8	1512.79	0	24	1540.97	83.2292
Oxy.041	Oxy + Ehux	B	0.0889	1	179	2.98333	3	927	29995	3495.23	113095				Oxy + 0.4	B	2	13	41453.5	6700.04	8	1512.79	0	24	1727.23	342.201
Oxy.042	Oxy + Ehux	C	0.0889	1	179	2.98333	3	954	29416	3597.04	110912				Oxy + 0.4	C	2	13	36295.9	5350.39	8	1512.79	0	24	1512.33	285.966
Oxy.043	Oxy + INF	A	0.0889	1	180	3	3	693	2694	2598.43	10101.2				Oxy + 0.2	A	2	13	32391.5	4386.36	8	8987.76	0	24	1349.65	557.255
Oxy.044	Oxy + INF	B	0.0889	1	180	3	3	771	3276	2890.89	12283.5				Oxy + 0.2	B	2	13	36392.3	4964.78	8	8987.76	0	24	1516.35	581.356
Oxy.045	Oxy + INF	C	0.0889	1	180	3	3	809	2007	3033.37	7525.31				Oxy + 0.2	C	2	13	28728.2	4675.57	8	8987.76	0	24	1197.01	569.305
Oxy.046	Oxy + 0.4	A	0.0889	1	180	3	3	372	8	1394.83	29.9963				Oxy + Ehux	A	3	66	227919	5.6371e+06	17	1.56362e+07	40	117	1948.03	181823
Oxy.047	Oxy + 0.4	B	0.0889	1	180	3	3	466	86	1747.28	322.46				Oxy + Ehux	B	3	66	230685	7.4643e+06	17	1.56362e+07	40	117	1971.67	197441
Oxy.048	Oxy + 0.4	C	0.0889	1	180	3	3	526	86	1972.25	322.46				Oxy + Ehux	C	3	66	237404	7.32022e+06	17	1.56362e+07	40	117	2029.1	196209
Oxy.049	Oxy + 0.2	A	0.0889	1	179	2.98333	3	356	31	1342.29	116.885				Oxy + INF	A	3	23	59763.8	232328	11	6.44728e+06	0	34	1757.76	196459
Oxy.050	Oxy + 0.2	B	0.0889	1	180	3	3	427	37	1601.05	138.733				Oxy + INF	B	3	23	66490.4	282520	11	6.44728e+06	0	34	1955.6	197935
Oxy.051	Oxy + 0.2	C	0.0889	1	180	3	3	289	51	1083.61	191.226				Oxy + INF	C	3	23	69767.5	173082	11	6.44728e+06	0	34	2051.99	194717
Oxy.052	Oxy + Ehux	A	0.09	1	180	3	4	740	31216	2740.74	115615				Oxy + 0.4	A	3	23	32081	689.914	11	4206.97	0	34	943.559	144.026
Oxy.053	Oxy + Ehux	B	0.09	1	180	3	4	626	27742	2318.52	102748				Oxy + 0.4	B	3	23	40187.5	7416.57	11	4206.97	0	34	1181.98	341.869
Oxy.054	Oxy + Ehux	C	0.09	1	181	3.01667	4	737	27401	2714.55	100924				Oxy + 0.4	C	3	23	45361.8	7416.57	11	4206.97	0	34	1334.17	341.869
Oxy.055	Oxy + INF	A	0.09	1	180	3	4	865	3667	3203.7	13581.5				Oxy + 0.2	A	3	23	30872.7	2688.35	11	193574	0	34	908.02	5772.42
Oxy.056	Oxy + INF	B	0.09	1	179	2.98333	4	775	3863	2886.41	14387.3				Oxy + 0.2	B	3	23	36824.1	3190.85	11	193574	0	34	1083.06	5787.2
Oxy.057	Oxy + INF	C	0.09	1	181	3.01667	4	909	3338	3348.07	12294.7				Oxy + 0.2	C	3	23	24923.1	4398.2	11	193574	0	34	733.033	5822.71
Oxy.058	Oxy + 0.4	A	0.09	1	180	3	4	234	4	866.667	14.8148
Oxy.059	Oxy + 0.4	B	0.09	1	179	2.98333	4	336	52	1251.4	193.669
Oxy.060	Oxy + 0.4	C	0.09	1	180	3	4	279	38	1033.33	140.741
Oxy.061	Oxy + 0.2	A	0.09	1	179	2.98333	4	222	150	826.816	558.659
Oxy.062	Oxy + 0.2	B	0.09	1	180	3	4	230	130	851.852	481.481
Oxy.063	Oxy + 0.2	C	0.09	1	180	3	4	240	134	888.889	496.296
Flow cytometry counts_non-grazing flasks_Experiment 5
File ID	Sample ID	Day culture was fed to O. marina	Flow Rate (ml/min)	dilution fold	Acquisition time (sec)	Acquisition time (min)	Sampling time (day post inoculation)		E. huxleyi gated events		E. huxleyi (cells ml-1)	Average E. huxleyi (cells ml-1)		Dilution to attain similar E. huxleyi concentration	E. huxleyi (cells ml-1)	Average E. huxleyi (cells ml-1)
Ehux.010	Ehux 5x	0	0.0845	5	60	1	0		16294		964142	1.03923e+06		0.491525	473900	510808
Ehux.011	Ehux 5x	0	0.0845	5	60	1	0		18094		1.07065e+06			0.491525	526252
Ehux.012	Ehux 5x	0	0.0845	5	60	1	0		18301		1.0829e+06			0.491525	532273
Ehux.013	INF Ehux 5x	0	0.0845	5	59	0.983333	0		15209		915194	985893		0.525424	480865	518012
Ehux.014	INF Ehux 5x	0	0.0845	5	60	1	0		17100		1.01183e+06			0.525424	531642
Ehux.016	INF Ehux 5x	0	0.0845	5	60	1	0		17418		1.03065e+06			0.525424	541528
Ehux.017	INF Ehux 0.4 Filtrate	0	0.0845	1	60	1	0		11086		131195	131195		0.525424	68933.1	68933.1
Ehux.018	INF Ehux 0.2 Filtrate	0	0.0845	1	59	0.983333	0		1139		13707.8	13707.8		0.525424	7202.38	7202.38
Ehux.029	Ehux T0 Food	0	0.0876	5	59	0.983333	1		5376		312050	308450
Ehux.030	Ehux T0 Food	0	0.0876	5	60	1	1		5319		303596
Ehux.031	Ehux T0 Food	0	0.0876	5	60	1	1		5426		309703
Ehux.032	INF T0 Food	0	0.0876	5	60	1	1		3210		183219	183442
Ehux.033	INF T0 Food	0	0.0876	5	59	0.983333	1		3465		201126
Ehux.034	INF T0 Food	0	0.0876	5	60	1	1		2908		165982
Ehux.035	0.4 T0 Food	0	0.0876	1	60	1	1		328		3744.29	3164.35
Ehux.036	0.4 T0 Food	0	0.0876	1	61	1.01667	1		269		3020.44
Ehux.037	0.4 T0 Food	0	0.0876	1	60	1	1		239		2728.31
Ehux.038	0.2 T0 Food	0	0.0876	1	60	1	1		62		707.763	592.833
Ehux.039	0.2 T0 Food	0	0.0876	1	60	1	1		46		525.114
Ehux.040	0.2 T0 Food	0	0.0876	1	59	0.983333	1		47		545.623
Ehux.041	Ehux T1 Food	1	0.0876	5	60	1	1		12142		693037	707721		0.375	259889	265395
Ehux.042	Ehux T1 Food	1	0.0876	5	60	1	1		12406		708105			0.375	265539
Ehux.043	Ehux T1 Food	1	0.0876	5	59	0.983333	1		12439		722022			0.375	270758
Ehux.044	INF T1 Food	1	0.0876	5	60	1	1		8950		510845	500640		0.642857	328400	321840
Ehux.045	INF T1 Food	1	0.0876	5	61	1.01667	1		8683		487480			0.642857	313380
Ehux.046	INF T1 Food	1	0.0876	5	60	1	1		8823		503596			0.642857	323740
Ehux.047	0.4 T1 Food	1	0.0876	1	60	1	1		48		547.945	481.451		0.642857	352.25	309.504
Ehux.048	0.4 T1 Food	1	0.0876	1	59	0.983333	1		31		359.879			0.642857	231.351
Ehux.049	0.4 T1 Food	1	0.0876	1	60	1	1		47		536.53			0.642857	344.912
Ehux.050	0.2 T1 Food	1	0.0876	1	60	1	1		424		4840.18	4749.57		0.642857	3111.55	3053.29
Ehux.051	0.2 T1 Food	1	0.0876	1	59	0.983333	1		424		4922.22			0.642857	3164.28
Ehux.052	0.2 T1 Food	1	0.0876	1	60	1	1		393		4486.3			0.642857	2884.05
Ehux.061	Ehux T1 Food	1	0.0899	5	60	1	2		3743		208176	211939
Ehux.062	Ehux T1 Food	1	0.0899	5	60	1	2		3689		205172
Ehux.063	Ehux T1 Food	1	0.0899	5	60	1	2		4000		222469
Ehux.064	INF T1 Food	1	0.0899	5	60	1	2		1820		101224	102336
Ehux.065	INF T1 Food	1	0.0899	5	60	1	2		1815		100945
Ehux.066	INF T1 Food	1	0.0899	5	60	1	2		1885		104839
Ehux.067	0.4 T1 Food	1	0.0899	1	60	1	2		5		55.6174	29.6626
Ehux.068	0.4 T1 Food	1	0.0899	1	60	1	2		2		22.2469
Ehux.069	0.4 T1 Food	1	0.0899	1	60	1	2		1		11.1235
Ehux.070	0.2 T1 Food	1	0.0899	1	60	1	2		102		1134.59	1086.39
Ehux.071	0.2 T1 Food	1	0.0899	1	60	1	2		102		1134.59
Ehux.072	0.2 T1 Food	1	0.0899	1	60	1	2		89		989.989
Ehux.073	Ehux T2 Food	2	0.0899	5	60	1	2		15169		843660	846552		0.238806	201471	202162
Ehux.074	Ehux T2 Food	2	0.0899	5	60	1	2		15263		848888			0.238806	202719
Ehux.075	Ehux T2 Food	2	0.0899	5	60	1	2		15231		847108			0.238806	202294
Ehux.076	INF T2 Food	2	0.0899	5	61	1.01667	2		9616		526049	528999		0.458333	241106	242458
Ehux.077	INF T2 Food	2	0.0899	5	61	1.01667	2		9526		521125			0.458333	238849
Ehux.078	INF T2 Food	2	0.0899	5	60	1	2		9706		539822			0.458333	247418
Ehux.079	0.4 T2 Food	2	0.0899	1	60	1	2		18		200.222	189.099		0.333333	66.7408	63.033
Ehux.080	0.4 T2 Food	2	0.0899	1	60	1	2		13		144.605			0.333333	48.2017
Ehux.081	0.4 T2 Food	2	0.0899	1	60	1	2		20		222.469			0.333333	74.1565
Ehux.082	0.2 T2 Food	2	0.0899	1	60	1	2		99		1101.22	1123.47		0.333333	367.075	374.49
Ehux.083	0.2 T2 Food	2	0.0899	1	60	1	2		88		978.865			0.333333	326.288
Ehux.084	0.2 T2 Food	2	0.0899	1	60	1	2		116		1290.32			0.333333	430.108
Ehux.089	Ehux T2 Food	2	0.0889	5	60	1	3		3018		169741	166142
Ehux.090	Ehux T2 Food	2	0.0889	5	60	1	3		2963		166648
Ehux.091	Ehux T2 Food	2	0.0889	5	59	0.983333	3		2833		162037
Ehux.092	INF T2 Food	2	0.0889	5	60	1	3		3146		176940	182171
Ehux.093	INF T2 Food	2	0.0889	5	60	1	3		3218		180990
Ehux.094	INF T2 Food	2	0.0889	5	60	1	3		3353		188583
Ehux.095	0.4 T2 Food	2	0.0889	1	60	1	3		4		44.9944	22.5607
Ehux.096	0.4 T2 Food	2	0.0889	1	59	0.983333	3		1		11.4392
Ehux.097	0.4 T2 Food	2	0.0889	1	60	1	3		1		11.2486
Ehux.098	0.2 T2 Food	2	0.0889	1	60	1	3		2		22.4972	14.9981
Ehux.099	0.2 T2 Food	2	0.0889	1	60	1	3		1		11.2486
Ehux.100	0.2 T2 Food	2	0.0889	1	60	1	3		1		11.2486
Ehux.101	Ehux T3 Food	3	0.0889	5	60	1	3		16414		923172	919779		0.333333	307724	306593
Ehux.102	Ehux T3 Food	3	0.0889	5	60	1	3		16143		907930			0.333333	302643
Ehux.103	Ehux T3 Food	3	0.0889	5	60	1	3		16504		928234			0.333333	309411
Ehux.104	INF T3 Food	3	0.0889	5	61	1.01667	3		10578		585185	586117		0.333333	195062	195372
Ehux.105	INF T3 Food	3	0.0889	5	60	1	3		10171		572047			0.333333	190682
Ehux.106	INF T3 Food	3	0.0889	5	61	1.01667	3		10866		601117			0.333333	200372
Ehux.107	0.4 T3 Food	3	0.0889	1	60	1	3		34		382.452	382.452		0.323529	123.735	123.735
Ehux.108	0.4 T3 Food	3	0.0889	1	60	1	3		34		382.452			0.323529	123.735
Ehux.109	0.4 T3 Food	3	0.0889	1	60	1	3		34		382.452			0.323529	123.735
Ehux.110	0.2 T3 Food	3	0.0889	1	60	1	3		1566		17615.3	17597.6		0.323529	5699.07	5693.35
Ehux.111	0.2 T3 Food	3	0.0889	1	60	1	3		1490		16760.4			0.323529	5422.48
Ehux.112	0.2 T3 Food	3	0.0889	1	59	0.983333	3		1610		18417.2			0.323529	5958.5
Ehux.116	Ehux T3 Food	3	0.09	5	60	1	4		4115		228611	224889
Ehux.117	Ehux T3 Food	3	0.09	5	60	1	4		4109		228278
Ehux.118	Ehux T3 Food	3	0.09	5	60	1	4		3920		217778
Ehux.119	INF T3 Food	3	0.09	5	59	0.983333	4		1890		106780	103315
Ehux.120	INF T3 Food	3	0.09	5	60	1	4		1762		97888.9
Ehux.121	INF T3 Food	3	0.09	5	60	1	4		1895		105278
Ehux.122	0.4 T3 Food	3	0.09	1	60	1	4		7		77.7778	40.7407
Ehux.123	0.4 T3 Food	3	0.09	1	60	1	4		2		22.2222
Ehux.124	0.4 T3 Food	3	0.09	1	60	1	4		2		22.2222
Ehux.125	0.2 T3 Food	3	0.09	1	59	0.983333	4		220		2485.88	2280.48
Ehux.126	0.2 T3 Food	3	0.09	1	60	1	4		188		2088.89
Ehux.127	0.2 T3 Food	3	0.09	1	60	1	4		204		2266.67

## Sheet: Experiment 5_FCM_bact+EhVs
Flow cytometry counts_grazing flasks_experiment 5_bacteria and virus particles
File ID	Sample ID	Flow Rate (ul/min)	dilution fold	Acquisition time (sec)	Acquisition time (min)	Sampling time (day post inoculation)	EhV gated events	Bacteria gated events	EhV (particles ml-1)	Bacteria (cells ml-1)
virbact.004	Oxy+Ehux T0 A	93.6	500	60	1	0	0	1481	0	7.91132e+06
virbact.006	Oxy+Ehux T0 B	93.6	500	59	0.983333	0	0	1562	0	8.48544e+06
virbact.008	Oxy+Ehux T0 C	93.6	500	60	1	0	0	1524	0	8.14103e+06
virbact.010	Oxy+INF T0 A	93.6	500	60	1	0	6350	1737	3.39209e+07	9.27885e+06
virbact.012	Oxy+INF T0 B	93.6	500	60	1	0	6591	1631	3.52083e+07	8.71261e+06
virbact.014	Oxy+INF T0 C	93.6	500	60	1	0	6580	1670	3.51496e+07	8.92094e+06
virbact.016	Oxy+0.4um T0 A	93.6	500	59	0.983333	0	6097	1623	3.31215e+07	8.81682e+06
virbact.018	Oxy+0.4um T0 B	93.6	500	60	1	0	6277	1694	3.3531e+07	9.04915e+06
virbact.020	Oxy+0.4um T0 C	93.6	500	59	0.983333	0	6639	1913	3.60658e+07	1.03922e+07
virbact.022	Oxy+0.2um T0 A	93.6	500	59	0.983333	0	191	1523	1.03759e+06	8.27358e+06
virbact.024	Oxy+0.2um T0 B	93.6	500	60	1	0	296	1601	1.5812e+06	8.55235e+06
virbact.026	Oxy+0.2um T0	93.6	500	60	1	0	361	1594	1.92842e+06	8.51496e+06
virbact.068	B4 T1 Oxy+Ehux A	91.4	500	60	1	1	0	1719	0	9.40372e+06
virbact.070	B4 T1 Oxy+Ehux B	91.4	500	60	1	1	0	1821	0	9.96171e+06
virbact.072	B4 T1 Oxy+Ehux C	91.4	500	60	1	1	0	1601	0	8.75821e+06
virbact.074	B4 T1 Oxy+INF A	91.4	500	60	1	1	2748	2009	1.50328e+07	1.09902e+07
virbact.076	B4 T1 Oxy+INF B	91.4	500	60	1	1	3339	1929	1.82659e+07	1.05525e+07
virbact.078	B4 T1 Oxy+INF C	91.4	500	60	1	1	3760	2115	2.05689e+07	1.157e+07
virbact.080	B4 T1 Oxy+0.4 A	91.4	500	60	1	1	2463	2236	1.34737e+07	1.22319e+07
virbact.082	B4 T1 Oxy+0.4 B	91.4	500	60	1	1	2409	2089	1.31783e+07	1.14278e+07
virbact.084	B4 T1 Oxy+0.4 C	91.4	500	60	1	1	2351	2081	1.28611e+07	1.1384e+07
virbact.086	B4 T1 Oxy+0.2 A	91.4	500	60	1	1	73	2034	399344	1.11269e+07
virbact.088	B4 T1 Oxy+0.2 B	91.4	500	60	1	1	118	1876	645514	1.02626e+07
virbact.090	B4 T1 Oxy+0.2 C	91.4	500	59	0.983333	1	126	1983	700961	1.10318e+07
virbact.044	T1 Oxy+Ehux A	91.4	500	60	1	1	0	1084	0	5.92998e+06
virbact.046	T1 Oxy+Ehux B	91.4	500	60	1	1	0	1113	0	6.08862e+06
virbact.048	T1 Oxy+Ehux C	91.4	500	59	0.983333	1	0	1169	0	6.50336e+06
virbact.050	T1 Oxy+INF A	91.4	500	60	1	1	8048	1470	4.40263e+07	8.04158e+06
virbact.052	T1 Oxy+INF B	91.4	500	60	1	1	8792	1373	4.80963e+07	7.51094e+06
virbact.054	T1 Oxy+INF C	91.4	500	60	1	1	7548	1275	4.1291e+07	6.97484e+06
virbact.056	T1 Oxy+0.4 A	91.4	500	60	1	1	6118	1180	3.34683e+07	6.45514e+06
virbact.058	T1 Oxy+0.4 B	91.4	500	60	1	1	5540	1098	3.03063e+07	6.00656e+06
virbact.060	T1 Oxy+0.4 C	91.4	500	60	1	1	6331	1094	3.46335e+07	5.98468e+06
virbact.062	T1 Oxy+0.2 A	91.4	500	59	0.983333	1	242	845	1.34629e+06	4.70089e+06
virbact.064	T1 Oxy+0.2 B	91.4	500	60	1	1	293	821	1.60284e+06	4.49125e+06
virbact.066	T1 Oxy+0.2 C	91.4	500	60	1	1	289	847	1.58096e+06	4.63348e+06
virbact.130	B4 T2 Oxy+Ehux A	93.1	250	60	1	2	0	3683	0	9.8899e+06
virbact.132	B4 T2 Oxy+Ehux B	93.1	250	60	1	2	0	3788	0	1.01719e+07
virbact.134	B4 T2 Oxy+Ehux C	93.1	250	59	0.983333	2	0	3842	0	1.04917e+07
virbact.135	B4 T2 Oxy+INF A	93.1	500	60	1	2	8416	3021	4.51987e+07	1.62245e+07
virbact.137	B4 T2 Oxy+INF B	93.1	500	60	1	2	8320	3114	4.46831e+07	1.6724e+07
virbact.139	B4 T2 Oxy+INF C	93.1	500	59	0.983333	2	8150	3040	4.4512e+07	1.66033e+07
virbact.141	B4 T2 Oxy+0.4um A	93.1	500	59	0.983333	2	7640	2404	4.17266e+07	1.31297e+07
virbact.143	B4 T2 Oxy+0.4um B	93.1	500	60	1	2	7212	2262	3.87325e+07	1.21482e+07
virbact.145	B4 T2 Oxy+0.4um C	93.1	500	60	1	2	6084	2091	3.26745e+07	1.12299e+07
virbact.148	B4 T2 Oxy+0.2um A	93.1	250	59	0.983333	2	442	4288	1.20701e+06	1.17097e+07
virbact.150	B4 T2 Oxy+0.2um B	93.1	250	60	1	2	552	4368	1.48228e+06	1.17293e+07
virbact.152	B4 T2 Oxy+0.2um C	93.1	250	60	1	2	441	3992	1.18421e+06	1.07197e+07
virbact.106	T2 Oxy+Ehux A	91.9	500	59	0.983333	2	0	891	0	4.92982e+06
virbact.108	T2 Oxy+Ehux B	91.9	500	60	1	2	0	916	0	4.98368e+06
virbact.110	T2 Oxy+Ehux C	91.9	500	60	1	2	0	1043	0	5.67465e+06
virbact.112	T2 Oxy+INF A	91.9	500	59	0.983333	2	8721	2057	4.82525e+07	1.13812e+07
virbact.114	T2 Oxy+INF B	91.9	500	60	1	2	8314	1973	4.52339e+07	1.07345e+07
virbact.116	T2 Oxy+INF C	91.9	500	59	0.983333	2	8069	2139	4.46451e+07	1.18349e+07
virbact.118	T2 Oxy+0.4um A	91.9	500	59	0.983333	2	9155	1589	5.06538e+07	8.7918e+06
virbact.120	T2 Oxy+0.4um B	91.9	500	60	1	2	9580	1689	5.21219e+07	9.18934e+06
virbact.122	T2 Oxy+0.4um C	91.9	500	60	1	2	8431	1504	4.58705e+07	8.18281e+06
virbact.124	T2 Oxy+0.2um A	91.9	500	60	1	2	427	1422	2.32318e+06	7.73667e+06
virbact.126	T2 Oxy+0.2um B	91.9	500	60	1	2	479	1596	2.60609e+06	8.68335e+06
virbact.128	T2 Oxy+0.2um C	91.9	500	60	1	2	472	1580	2.56801e+06	8.5963e+06
virbact.196	B4 T3 Oxy+Ehux A	88.3	250	59	0.983333	3	0	3678	0	1.05899e+07
virbact.198	B4 T3 Oxy+Ehux B	88.3	250	59	0.983333	3	0	3738	0	1.07626e+07
virbact.200	B4 T3 Oxy+Ehux C	88.3	250	59	0.983333	3	0	3669	0	1.05639e+07
virbact.201	B4 T3 Oxy+INF A	88.3	500	60	1	3	5271	3115	2.98471e+07	1.76387e+07
virbact.202	B4 T3 Oxy+INF B	88.3	500	60	1	3	5715	3492	3.23613e+07	1.97735e+07
virbact.203	B4 T3 Oxy+INF C	88.3	500	60	1	3	5275	3275	2.98698e+07	1.85447e+07
virbact.204	B4 T3 Oxy+0.4um A	88.3	500	60	1	3	3945	1784	2.23386e+07	1.01019e+07
virbact.205	B4 T3 Oxy+0.4um A	88.3	500	60	1	3	4084	1690	2.31257e+07	9.56965e+06
virbact.206	B4 T3 Oxy+0.4um C	88.3	500	59	0.983333	3	4122	1744	2.37365e+07	1.00428e+07
virbact.207	B4 T3 Oxy+0.2um	88.3	250	59	0.983333	3	373	3872	1.07396e+06	1.11484e+07
virbact.208	B4 T3 Oxy+0.2um B	88.3	250	59	0.983333	3	488	4287	1.40507e+06	1.23433e+07
virbact.209	B4 T3 Oxy+0.2um C	88.3	250	59	0.983333	3	614	5039	1.76786e+06	1.45085e+07
virbact.172	T3 Oxy+Ehux A	91.8	250	60	1	3	0	1950	0	5.31046e+06
virbact.174	T3 Oxy+Ehux B	91.8	250	59	0.983333	3	0	1842	0	5.10136e+06
virbact.176	T3 Oxy+Ehux C	91.8	250	59	0.983333	3	0	1722	0	4.76903e+06
virbact.177	T3 Oxy+INF A	91.8	500	59	0.983333	3	7252	2867	4.01684e+07	1.58801e+07
virbact.179	T3 Oxy+INF B	91.8	500	59	0.983333	3	7526	2635	4.16861e+07	1.45951e+07
virbact.181	T3 Oxy+INF C	91.8	500	59	0.983333	3	7826	2544	4.33477e+07	1.40911e+07
virbact.183	T3 Oxy+0.4um A	88.3	500	60	1	3	5954	1321	3.37146e+07	7.48018e+06
virbact.185	T3 Oxy+0.4um B	88.3	500	59	0.983333	3	7544	1414	4.3442e+07	8.1425e+06
virbact.187	T3 Oxy+0.4um C	88.3	500	60	1	3	6242	1348	3.53454e+07	7.63307e+06
virbact.189	T3 Oxy+0.2um A	88.3	500	60	1	3	308	1510	1.74405e+06	8.5504e+06
virbact.191	T3 Oxy+0.2um B	88.3	500	60	1	3	308	1494	1.74405e+06	8.4598e+06
virbact.193	T3 Oxy+0.2um B	88.3	500	60	1	3	304	1547	1.7214e+06	8.75991e+06
virbact.212	B4 T4 Oxy + Ehux A	89	500	60	1	4	0	1803	0	1.01292e+07
virbact.214	B4 T4 Oxy + Ehux B	89	500	60	1	4	0	1742	0	9.78652e+06
virbact.216	B4 T4 Oxy + Ehux C	89	500	60	1	4	0	1773	0	9.96067e+06
virbact.218	B4 T4 Oxy + INF A	89	500	59	0.983333	4	8061	4420	4.60541e+07	2.52523e+07
virbact.220	B4 T4 Oxy + INF B	89	500	59	0.983333	4	9597	4242	5.48296e+07	2.42354e+07
virbact.222	B4 T4 Oxy + INF C	89	500	60	1	4	7306	4310	4.10449e+07	2.42135e+07
virbact.224	B4 T4 Oxy + 0.4um A	89	500	60	1	4	4193	1714	2.35562e+07	9.62921e+06
virbact.226	B4 T4 Oxy + 0.4um B	89	500	60	1	4	4403	1871	2.4736e+07	1.05112e+07
virbact.228	B4 T4 Oxy + 0.4um C	89	500	60	1	4	5098	1761	2.86404e+07	9.89326e+06
virbact.231	B4 T4 Oxy + 0.2um A	89	250	59	0.983333	4	522	4385	1.49114e+06	1.25262e+07
virbact.233	B4 T4 Oxy + 0.2um B	89	250	60	1	4	536	4035	1.50562e+06	1.13343e+07
virbact.235	B4 T4 Oxy + 0.2um C	89	250	60	1	4	457	4362	1.28371e+06	1.22528e+07
Flow cytometry counts_non-grazing control flasks_experiment 5_bacteria and virus particles
File ID	Sample ID	Flow Rate (ul/min)	dilution fold	Acquisition time (sec)	Acquisition time (min)	Sampling time (day post inoculation)	EhV gated events	Bacteria gated events	EhV (particles ml-1)	Bacteria (cells ml-1)
virbact.028	Ehux T0 food	93.6	500	60	1	0	0	0	0	0
virbact.030	INF T0 food	93.6	500	60	1	0	12351	327	6.59776e+07	1.74679e+06
virbact.032	0.4um INF T0 food	93.6	500	59	0.983333	0	7668	248	4.16558e+07	1.34724e+06
virbact.034	0.2um T0 food	93.6	500	60	1	0	439	10	2.34509e+06	53418.8
virbact.092	T1 Ehux T0 food	90.8	500	60	1	1	0	0	0	0
virbact.094	T1 INF T0 food	90.8	1000	59	0.983333	1	4468	197	5.00411e+07	2.20638e+06
virbact.095	T1 0.4um T0 food	90.8	500	60	1	1	2594	303	1.42841e+07	1.6685e+06
virbact.098	T1 0.2um T0 food	90.8	500	60	1	1	57	7	313877	38546.3
virbact.099	Ehux T1 food	90.8	500	60	1	1	0	0	0	0
virbact.100	INF T1 food	90.8	500	60	1	1	7003	406	3.85628e+07	2.23568e+06
virbact.101	0.4um T1 food	90.8	500	60	1	1	4490	155	2.47247e+07	853524
virbact.102	0.2um T1 food	90.8	500	60	1	1	161	9	886564	49559.5
virbact.153	T2 Ehux T1 Food	92.1	500	60	1	2	0	0	0	0
virbact.155	T2 INF T1 Food	92.1	500	60	1	2	7776	670	4.2215e+07	3.63735e+06
virbact.157	T2 0.4um T1 Food	92.1	500	60	1	2	5709	404	3.09935e+07	2.19327e+06
virbact.159	T2 0.2um T1 Food	92.1	500	60	1	2	216	18	1.17264e+06	97719.9
virbact.161	Ehux T2 Food	92.1	500	60	1	2	0	0	0	0
virbact.163	INF T2 Food	92.1	500	60	1	2	4891	303	2.65527e+07	1.64495e+06
virbact.165	0.4um T2 Food	92.1	500	59	0.983333	2	3144	89	1.73577e+07	491360
virbact.167	0.2um T2 Food	92.1	500	60	1	2	254	21	1.37894e+06	114007
virbact.247	T3 Ehux T2 food	88.5	250	60	1	3	0	0	0	0
virbact.249	T3 INF T2 food	88.5	250	59	0.983333	3	6065	784	1.74232e+07	2.25223e+06
virbact.251	T3 0.4um T2 food	88.5	250	60	1	3	887	230	2.50565e+06	649718
virbact.253	T3 0.2um T2 food	88.5	250	60	1	3	155	178	437853	502825
virbact.239	Ehux T3 food	88.5	250	60	1	3	0	0	0	0
virbact.241	INF T3 food	88.5	250	60	1	3	1458	206	4.11864e+06	581921
virbact.243	0.4um T3 food	88.5	250	59	0.983333	3	1492	110	4.28612e+06	316001
virbact.245	0.2um T3 food	88.5	250	60	1	3	188	7	531073	19774
virbact.255	T4 Ehux T3 food	88.5	250	60	1	4	0	0	0	0
virbact.257	T4 INF T3 food	88.5	250	60	1	4	2686	373	7.58757e+06	1.05367e+06
virbact.259	T4 0.4um T3 food	88.5	250	60	1	4	643	225	1.81638e+06	635593
virbact.261	T4 0.2um T3 food	88.5	250	60	1	4	118	53	333333	149718
